# Supplementary material for: N-Cyclo­hexyl­nicotinamide
Source: Acta Crystallogr Sect E Struct Rep Online. 2010 Jun 23;66(Pt 7):o1759. doi: 10.1107/S1600536810023408 (PMC3007057; doi:10.1107/S1600536810023408)
Supplement: Supplementary file 2 [file e-66-o1759-Isup2.hkl]

# 
# h,k,l, Fc-squared, Fo-squared, sigma(Fo-squared) and status flag 
# 
data_I
_shelx_title ' 091029C in P2(1)/c' 
_shelx_refln_list_code          4 
_shelx_F_calc_maximum      117.02 
_exptl_crystal_F_000       440.00 
_reflns_d_resolution_high  0.8401 
 
loop_ 
 _symmetry_equiv_pos_as_xyz 
 'x, y, z' 
 '-x, y+1/2, -z+1/2' 
 '-x, -y, -z' 
 'x, -y-1/2, z-1/2' 
 
_cell_length_a    17.5956 
_cell_length_b     6.4050 
_cell_length_c    10.1167 
_cell_angle_alpha  90.000 
_cell_angle_beta  103.921 
_cell_angle_gamma  90.000 
 
_shelx_F_squared_multiplier     1.000 
 
loop_ 
 _refln_index_h 
 _refln_index_k 
 _refln_index_l 
 _refln_F_squared_calc 
 _refln_F_squared_meas 
 _refln_F_squared_sigma 
 _refln_observed_status 
   2   0   0     1711.36     1670.43     18.89 o 
   3   0   0       34.49       27.06      0.50 o 
   4   0   0      184.97      166.84      1.70 o 
   5   0   0      252.56      246.32      1.94 o 
   6   0   0     3168.34     3115.78     20.18 o 
   7   0   0       88.66       81.84      0.97 o 
   8   0   0       39.27       38.67      0.81 o 
   9   0   0      131.88      119.13      1.35 o 
  10   0   0      548.06      537.66      4.15 o 
  11   0   0      315.65      337.70      2.96 o 
  12   0   0      217.59      206.69      2.17 o 
  13   0   0      459.42      458.68      4.90 o 
  14   0   0      124.83      119.02      5.16 o 
  15   0   0      243.19      244.37      7.59 o 
  16   0   0       32.01       32.81      1.22 o 
  17   0   0        1.26        1.10      0.81 o 
  18   0   0       14.46       14.39      1.51 o 
  19   0   0        0.00       -0.52      0.91 o 
  20   0   0       70.71       80.85      3.29 o 
   1   1   0       73.91       87.83      0.76 o 
   2   1   0     1234.68     1160.80      7.49 o 
   3   1   0    10627.79     9303.04     79.76 o 
   4   1   0     3384.23     3195.45     16.07 o 
   5   1   0      136.69      141.11      1.11 o 
   6   1   0     1813.47     1781.09      8.11 o 
   7   1   0     2922.91     2892.78     14.41 o 
   8   1   0      365.59      353.51      2.34 o 
   9   1   0      410.84      449.22      2.77 o 
  10   1   0      304.23      288.79      2.04 o 
  11   1   0      131.52      135.99      1.29 o 
  12   1   0      224.50      217.21      1.78 o 
  13   1   0      229.07      232.23      1.92 o 
  14   1   0        2.96        3.98      0.34 o 
  15   1   0        0.06        0.11      0.37 o 
  16   1   0        0.04       -0.26      0.38 o 
  17   1   0       19.68       17.51      0.86 o 
  18   1   0        0.25        0.73      0.44 o 
  19   1   0        8.51       10.38      0.77 o 
  20   1   0       14.93       14.52      1.68 o 
   0   2   0     1620.52     1553.54     12.15 o 
   1   2   0       23.91       20.32      0.40 o 
   2   2   0      334.56      342.50      4.02 o 
   3   2   0      182.57      180.28      1.33 o 
   4   2   0     1916.93     1924.17     11.92 o 
   5   2   0      519.83      546.99      3.40 o 
   6   2   0     1474.91     1580.69     11.36 o 
   7   2   0      553.40      571.48      3.29 o 
   8   2   0       16.58       16.21      0.40 o 
   9   2   0      757.14      759.07      5.01 o 
  10   2   0        6.30        4.40      0.33 o 
  11   2   0        1.51        1.62      0.44 o 
  12   2   0       11.15       13.17      0.59 o 
  13   2   0        1.46        1.61      0.34 o 
  14   2   0        9.55        9.03      0.53 o 
  15   2   0       30.59       32.37      0.88 o 
  16   2   0       16.77       15.54      0.70 o 
  17   2   0        0.64        0.89      0.43 o 
  18   2   0        0.25       -0.09      0.43 o 
  19   2   0        0.35        0.07      0.47 o 
   1   3   0       96.67      102.21      0.89 o 
   2   3   0       10.93       14.28      0.32 o 
   3   3   0     1067.76     1087.94      5.68 o 
   4   3   0       57.74       46.24      0.94 o 
   5   3   0       64.12       81.15      0.95 o 
   6   3   0       85.92       79.73      0.91 o 
   7   3   0      136.09      145.12      1.35 o 
   8   3   0      145.75      145.86      1.39 o 
   9   3   0        5.51        5.87      0.42 o 
  10   3   0      117.45      115.74      1.62 o 
  11   3   0        2.21        2.23      0.38 o 
  12   3   0       35.01       34.85      0.97 o 
  13   3   0      127.22      120.21      1.83 o 
  14   3   0       21.06       15.81      0.76 o 
  15   3   0       36.97       37.96      1.11 o 
  16   3   0        4.11        2.11      0.61 o 
  17   3   0        6.45        6.39      0.79 o 
  18   3   0       19.57       20.82      1.67 o 
   0   4   0       12.46       16.39      0.51 o 
   1   4   0       79.77       80.58      0.87 o 
   2   4   0        2.65        3.35      0.22 o 
   3   4   0        5.20        9.44      0.33 o 
   4   4   0      302.54      304.24      2.23 o 
   5   4   0        0.00       -0.01      0.15 o 
   6   4   0      101.51      108.69      1.20 o 
   7   4   0      124.95      121.45      1.61 o 
   8   4   0      236.79      242.22      3.26 o 
   9   4   0        3.26        3.90      0.57 o 
  10   4   0       90.19       88.12      1.90 o 
  11   4   0       29.61       31.89      1.22 o 
  12   4   0       23.01       15.72      0.99 o 
  13   4   0       12.31       11.11      0.90 o 
  14   4   0        9.04        8.79      0.86 o 
  15   4   0        0.29       -0.04      0.54 o 
  16   4   0        0.87        0.66      0.57 o 
  17   4   0        0.01       -0.05      0.56 o 
   1   5   0       30.52       29.45      0.60 o 
   2   5   0       63.09       64.15      1.04 o 
   3   5   0       42.20       44.33      0.83 o 
   4   5   0       99.99       97.27      1.50 o 
   5   5   0      204.04      193.56      2.92 o 
   6   5   0       60.59       65.61      1.63 o 
   7   5   0        3.08        4.02      0.57 o 
   8   5   0        1.61        1.74      0.49 o 
   9   5   0       16.41       17.73      0.97 o 
  10   5   0        3.42        1.35      0.57 o 
  11   5   0       50.64       47.67      1.59 o 
  12   5   0        0.20        0.11      0.39 o 
  13   5   0        6.20        5.48      0.79 o 
  14   5   0        2.62        3.20      0.73 o 
  15   5   0       23.66       27.20      1.40 o 
   0   6   0      159.12      169.07      3.50 o 
   1   6   0       42.78       43.34      1.11 o 
   2   6   0       28.94       30.66      1.56 o 
   3   6   0      198.15      203.90      2.51 o 
   4   6   0       56.74       57.95      1.64 o 
   5   6   0       19.35       20.85      1.10 o 
   6   6   0       25.58       23.44      1.14 o 
   7   6   0        4.12        4.06      0.64 o 
   8   6   0        2.69        2.60      0.60 o 
   9   6   0       14.81       15.48      1.03 o 
  10   6   0        9.18       11.93      0.95 o 
  11   6   0        0.45        0.16      0.53 o 
  12   6   0        0.64        0.64      0.59 o 
   1   7   0       31.38       34.76      1.43 o 
   2   7   0        1.00        0.64      0.57 o 
   3   7   0       46.09       50.30      1.62 o 
   4   7   0       19.37       22.41      1.18 o 
   5   7   0        0.05        0.36      0.57 o 
   6   7   0        1.45        0.99      0.60 o 
   7   7   0        0.49       -0.31      0.51 o 
   8   7   0        1.30        1.35      0.65 o 
 -20   1   1        0.59        0.97      0.51 o 
 -19   1   1        5.21        6.61      0.67 o 
 -18   1   1        1.65        1.84      0.48 o 
 -17   1   1        0.01       -0.07      0.39 o 
 -16   1   1       14.43       14.08      0.62 o 
 -15   1   1      241.12      243.63      2.11 o 
 -14   1   1       42.01       45.62      0.90 o 
 -13   1   1       17.54       15.79      0.52 o 
 -12   1   1       18.90       18.05      0.73 o 
 -11   1   1       25.46       29.84      0.60 o 
 -10   1   1      283.36      300.51      2.49 o 
  -9   1   1       78.23       74.72      0.84 o 
  -8   1   1      117.58      116.50      1.04 o 
  -7   1   1       22.22       19.67      0.40 o 
  -6   1   1      166.10      171.46      1.23 o 
  -5   1   1     1195.14     1188.93      6.73 o 
  -4   1   1     4923.49     4718.94     29.97 o 
  -3   1   1     5511.08     5107.83     49.58 o 
  -2   1   1     2125.43     1973.58     12.53 o 
  -1   1   1     1309.35     1263.10     11.16 o 
   0   1   1       63.57       66.00      0.63 o 
   1   1   1     6250.97     5808.01    273.97 o 
   2   1   1      246.85      246.40      2.29 o 
   3   1   1        0.04       -0.41      0.27 o 
   4   1   1      970.38      947.80      4.91 o 
   5   1   1      548.72      553.39      3.04 o 
   6   1   1      958.75     1010.79      5.28 o 
   7   1   1      101.40       93.52      0.86 o 
   8   1   1        0.12        0.36      0.15 o 
   9   1   1       42.59       46.43      0.65 o 
  10   1   1      537.66      561.60      3.39 o 
  11   1   1        0.29        1.06      0.33 o 
  12   1   1       18.13       18.36      0.51 o 
  13   1   1      194.29      182.39      1.91 o 
  14   1   1       58.83       54.77      1.25 o 
  15   1   1        3.09        3.48      0.49 o 
  16   1   1       70.46       70.83      2.02 o 
  17   1   1        4.39        4.24      0.56 o 
  18   1   1        5.70        6.54      1.49 o 
  19   1   1       73.67       80.87      2.28 o 
 -19   2   1        0.34        0.70      0.76 o 
 -18   2   1       13.37       12.85      1.40 o 
 -17   2   1       25.17       25.97      1.02 o 
 -16   2   1        8.70       10.33      0.67 o 
 -15   2   1       11.82       12.75      0.70 o 
 -14   2   1        2.18        2.55      0.44 o 
 -13   2   1        0.04        0.22      0.25 o 
 -12   2   1       11.38       12.33      0.89 o 
 -11   2   1      103.92      105.78      1.24 o 
 -10   2   1      165.29      176.05      1.64 o 
  -9   2   1      432.74      421.21      2.96 o 
  -8   2   1     1010.41     1030.87      6.15 o 
  -7   2   1      435.26      439.30      2.94 o 
  -6   2   1     1265.09     1296.68      9.18 o 
  -5   2   1       51.41       43.68      0.67 o 
  -4   2   1      381.66      384.82      2.91 o 
  -3   2   1       56.62       56.44      0.80 o 
  -2   2   1        0.12        0.62      0.43 o 
  -1   2   1      143.41      139.51      1.34 o 
   0   2   1       45.42       47.37      0.77 o 
   1   2   1      454.67      422.60      2.61 o 
   2   2   1     1481.17     1558.22      8.73 o 
   3   2   1        2.81        4.50      0.18 o 
   4   2   1      311.00      295.55      2.00 o 
   5   2   1       26.12       28.91      0.41 o 
   6   2   1     2101.63     2261.52     11.33 o 
   7   2   1      155.53      166.47      1.28 o 
   8   2   1      145.11      142.42      1.30 o 
   9   2   1      469.63      475.00      2.94 o 
  10   2   1       64.53       59.45      0.97 o 
  11   2   1      186.95      188.90      1.92 o 
  12   2   1       62.66       70.51      1.14 o 
  13   2   1        9.18       10.15      0.72 o 
  14   2   1       63.74       64.61      1.30 o 
  15   2   1        8.74        8.48      0.55 o 
  16   2   1        0.03        0.26      0.52 o 
  17   2   1       28.70       26.07      1.03 o 
  18   2   1        0.23        0.13      0.44 o 
  19   2   1        0.85        0.98      0.85 o 
 -19   3   1        2.96        1.58      0.86 o 
 -18   3   1        0.70        1.27      0.70 o 
 -17   3   1        0.00        0.57      0.55 o 
 -16   3   1        3.99        4.38      0.68 o 
 -15   3   1        0.01       -0.53      0.45 o 
 -14   3   1       18.04       17.75      1.03 o 
 -13   3   1       31.87       32.13      1.24 o 
 -12   3   1       77.29       73.56      1.74 o 
 -11   3   1       23.72       22.00      0.61 o 
 -10   3   1        3.93        2.69      0.29 o 
  -9   3   1       20.69       23.27      0.66 o 
  -8   3   1        0.29        0.05      0.18 o 
  -7   3   1        0.02        0.08      0.17 o 
  -6   3   1      133.56      150.64      1.34 o 
  -5   3   1        5.27        6.25      0.28 o 
  -4   3   1       85.54       86.14      0.89 o 
  -3   3   1       17.85       18.47      0.45 o 
  -2   3   1      128.64      126.08      1.11 o 
  -1   3   1        0.31        0.67      0.17 o 
   0   3   1        0.00        0.10      0.12 o 
   1   3   1       77.04       85.93      0.89 o 
   2   3   1      197.20      207.55      1.59 o 
   3   3   1       96.27      104.06      0.91 o 
   4   3   1      918.43      987.85      5.23 o 
   5   3   1        3.39        2.99      0.27 o 
   6   3   1      176.13      175.29      1.27 o 
   7   3   1       74.34       84.96      1.11 o 
   8   3   1       80.54       77.21      1.10 o 
   9   3   1        6.26        6.01      0.39 o 
  10   3   1       50.43       53.84      0.97 o 
  11   3   1        0.03       -0.37      0.25 o 
  12   3   1        0.48        0.60      0.31 o 
  13   3   1        4.52        7.53      0.59 o 
  14   3   1        8.40        9.04      0.56 o 
  15   3   1        0.94        0.53      0.37 o 
  16   3   1        2.25        2.57      0.46 o 
  17   3   1       10.36        8.89      1.72 o 
  18   3   1        0.94        0.54      0.59 o 
 -17   4   1        8.55        6.64      0.89 o 
 -16   4   1       13.29       13.54      1.02 o 
 -15   4   1        2.14        0.91      0.55 o 
 -14   4   1        5.88        5.44      1.15 o 
 -13   4   1        0.04       -0.79      0.85 o 
 -12   4   1        2.03        0.54      0.83 o 
 -11   4   1      102.09       92.37      2.05 o 
 -10   4   1       36.60       35.41      1.30 o 
  -9   4   1       22.60       22.04      0.84 o 
  -8   4   1       69.58       67.34      1.17 o 
  -7   4   1        2.51        1.87      0.30 o 
  -6   4   1        0.05        0.31      0.24 o 
  -5   4   1       68.25       63.84      1.06 o 
  -4   4   1      216.51      218.72      2.18 o 
  -3   4   1        0.00        0.15      0.17 o 
  -2   4   1       36.87       40.51      0.64 o 
  -1   4   1       26.98       29.06      0.50 o 
   0   4   1       20.30       21.47      0.46 o 
   1   4   1       23.50       24.41      0.48 o 
   2   4   1       42.66       50.39      0.68 o 
   3   4   1       13.60       16.04      0.40 o 
   4   4   1       22.44       28.47      0.51 o 
   5   4   1        0.24        0.19      0.23 o 
   6   4   1       24.24       25.08      0.73 o 
   7   4   1        0.00        0.07      0.30 o 
   8   4   1      113.48      112.84      2.08 o 
   9   4   1       16.41       16.26      1.16 o 
  10   4   1        5.25        6.92      0.62 o 
  11   4   1       71.67       65.94      1.71 o 
  12   4   1       32.46       23.63      1.13 o 
  13   4   1       28.41       25.60      1.04 o 
  14   4   1       26.13       24.81      1.22 o 
  15   4   1        0.63        0.04      0.53 o 
  16   4   1        9.66        9.45      0.93 o 
 -15   5   1        0.01       -0.20      1.01 o 
 -14   5   1        0.12       -0.26      0.52 o 
 -13   5   1       11.48        8.32      0.89 o 
 -12   5   1       38.65       33.21      2.40 o 
 -11   5   1        5.91        5.63      0.75 o 
 -10   5   1       27.42       27.53      2.16 o 
  -9   5   1        3.14        2.40      0.65 o 
  -8   5   1       46.09       45.70      1.41 o 
  -7   5   1      147.11      143.19      2.50 o 
  -6   5   1      169.03      171.20      2.73 o 
  -5   5   1      253.86      253.33      2.69 o 
  -4   5   1        8.12        7.23      0.85 o 
  -3   5   1       36.95       34.76      0.75 o 
  -2   5   1       42.36       46.70      0.77 o 
  -1   5   1       24.08       26.80      0.58 o 
   0   5   1       41.10       43.87      0.73 o 
   1   5   1       18.02       19.20      0.51 o 
   2   5   1      259.81      258.17      1.99 o 
   3   5   1       10.40        9.89      0.47 o 
   4   5   1       55.79       61.75      1.54 o 
   5   5   1       85.22       78.45      1.78 o 
   6   5   1       48.89       43.11      1.78 o 
   7   5   1       33.15       31.96      1.22 o 
   8   5   1        0.00        0.41      0.42 o 
   9   5   1       17.30       12.63      0.87 o 
  10   5   1       10.67        8.17      0.78 o 
  11   5   1        0.64       -0.48      0.86 o 
  12   5   1       12.15       12.48      0.94 o 
  13   5   1       12.85        9.43      0.91 o 
  14   5   1        6.38       11.20      1.01 o 
 -12   6   1        1.73        2.30      0.70 o 
 -11   6   1       16.57       14.81      1.11 o 
 -10   6   1        1.98        1.09      0.65 o 
  -9   6   1       25.46       24.41      1.22 o 
  -8   6   1        0.00       -0.06      0.48 o 
  -7   6   1        3.18        1.20      0.53 o 
  -6   6   1       15.07       12.79      1.10 o 
  -5   6   1        5.15        4.08      0.89 o 
  -4   6   1        0.94        1.11      0.50 o 
  -3   6   1      154.53      160.17      1.64 o 
  -2   6   1       11.47       11.76      0.58 o 
  -1   6   1        0.12       -0.42      0.28 o 
   0   6   1        0.21       -0.05      0.38 o 
   1   6   1      123.43      129.26      2.18 o 
   2   6   1        5.69        5.02      0.54 o 
   3   6   1       94.31       88.84      2.66 o 
   4   6   1        7.60        7.84      1.13 o 
   5   6   1       60.51       64.73      1.78 o 
   6   6   1        1.72        0.86      0.49 o 
   7   6   1        4.14        4.87      0.69 o 
   8   6   1        4.80        4.10      0.67 o 
   9   6   1        1.22        1.69      0.58 o 
  10   6   1        0.05       -0.26      0.52 o 
  11   6   1        0.11       -0.05      0.51 o 
  12   6   1        3.86        2.48      0.71 o 
  -8   7   1        5.09        5.02      0.80 o 
  -7   7   1       28.06       29.44      1.38 o 
  -6   7   1       39.65       42.00      1.54 o 
  -5   7   1       10.09        9.56      0.89 o 
  -4   7   1        5.80        6.31      0.79 o 
  -3   7   1       48.58       52.06      2.52 o 
  -2   7   1        1.60        0.97      0.65 o 
  -1   7   1       30.06       30.60      2.27 o 
   0   7   1       41.89       38.12      1.16 o 
   1   7   1       32.57       34.92      1.39 o 
   2   7   1        2.51        3.06      0.76 o 
   3   7   1        8.38        9.35      0.88 o 
   4   7   1       19.55       22.29      1.20 o 
   5   7   1        1.95        0.74      0.74 o 
   6   7   1        0.13       -0.30      0.64 o 
   7   7   1        6.53        8.44      1.10 o 
 -20   0   2        2.50        2.69      0.74 o 
 -19   0   2        0.02        0.78      1.11 o 
 -18   0   2      145.63      143.32      4.90 o 
 -17   0   2        0.53        0.91      0.49 o 
 -16   0   2      125.65      130.54      3.47 o 
 -15   0   2        0.47        0.21      0.45 o 
 -14   0   2      548.39      546.96      5.70 o 
 -13   0   2        0.31        0.56      0.59 o 
 -12   0   2       34.35       28.54      0.80 o 
 -11   0   2       42.39       46.37      0.94 o 
 -10   0   2        5.83        7.71      0.42 o 
  -9   0   2        1.21        1.57      0.27 o 
  -8   0   2       36.39       31.67      0.67 o 
  -7   0   2       34.65       43.87      0.92 o 
  -6   0   2       49.40       36.60      1.07 o 
  -5   0   2     1921.84     1953.60     21.07 o 
  -4   0   2    13693.93    12466.89    148.65 o 
  -3   0   2      182.83      157.59      2.28 o 
  -2   0   2     4968.45     4424.04     47.96 o 
  -1   0   2     2663.03     2431.77     19.51 o 
   0   0   2    12899.39    10527.72    134.26 o 
   1   0   2     3744.58     3570.15     28.29 o 
   2   0   2      129.85      127.32      4.31 o 
   3   0   2      619.54      590.46      6.65 o 
   4   0   2     2263.94     2124.54     27.47 o 
   5   0   2      143.47      154.80      2.04 o 
   6   0   2      262.39      240.38      2.50 o 
   7   0   2      505.51      542.19      3.96 o 
   8   0   2       11.75        8.55      0.36 o 
   9   0   2       29.49       25.99      0.60 o 
  10   0   2       49.05       53.11      0.90 o 
  11   0   2       23.19       21.12      0.82 o 
  12   0   2       10.02        9.83      0.66 o 
  13   0   2       97.04      101.19      3.16 o 
  14   0   2      179.13      179.19      4.21 o 
  15   0   2      213.46      221.16      4.95 o 
  16   0   2      169.00      182.82      4.58 o 
  17   0   2        9.86        9.13      1.31 o 
  18   0   2        0.04       -0.06      0.96 o 
  19   0   2        3.41        3.77      1.12 o 
 -20   1   2        4.85        6.63      0.79 o 
 -19   1   2       10.67       10.41      0.88 o 
 -18   1   2       22.31       21.91      0.89 o 
 -17   1   2       14.59       14.46      0.74 o 
 -16   1   2       57.26       59.84      1.12 o 
 -15   1   2       34.01       39.81      1.14 o 
 -14   1   2       47.70       53.68      0.99 o 
 -13   1   2        0.60        0.85      0.28 o 
 -12   1   2       41.72       45.16      0.85 o 
 -11   1   2      208.21      207.52      1.88 o 
 -10   1   2        6.58        9.13      0.50 o 
  -9   1   2      621.79      649.99      4.19 o 
  -8   1   2      283.66      299.56      2.22 o 
  -7   1   2      694.28      679.27      4.20 o 
  -6   1   2        0.29       -0.11      0.18 o 
  -5   1   2     1956.07     1942.65     12.98 o 
  -4   1   2     3899.94     3595.48     30.52 o 
  -3   1   2     2477.70     2210.74     14.69 o 
  -2   1   2     2885.99     2656.67     16.75 o 
  -1   1   2     2133.22     2041.24     12.94 o 
   0   1   2      357.28      348.16      2.18 o 
   1   1   2      267.55      278.76      1.80 o 
   2   1   2      221.23      229.20      2.30 o 
   3   1   2      167.86      176.58      1.60 o 
   4   1   2      103.71      106.02      1.41 o 
   5   1   2      203.86      220.24      1.61 o 
   6   1   2        5.18        8.29      0.28 o 
   7   1   2      800.44      847.62      4.60 o 
   8   1   2       92.21       94.71      0.92 o 
   9   1   2       74.35       64.55      0.77 o 
  10   1   2        0.00        0.13      0.17 o 
  11   1   2      206.76      207.40      2.25 o 
  12   1   2       89.00       91.37      1.27 o 
  13   1   2      124.41      126.99      1.87 o 
  14   1   2       12.03       13.49      0.71 o 
  15   1   2        0.88        0.21      0.41 o 
  16   1   2        4.34        4.24      0.72 o 
  17   1   2        7.30        9.30      1.98 o 
  18   1   2        0.01        0.11      0.64 o 
  19   1   2       14.66       14.68      1.20 o 
 -20   2   2       13.10       11.06      1.33 o 
 -19   2   2       13.30       13.40      1.40 o 
 -18   2   2        0.78        0.13      0.87 o 
 -17   2   2       22.39       24.92      1.24 o 
 -16   2   2       18.74       19.80      1.11 o 
 -15   2   2       49.23       48.15      0.97 o 
 -14   2   2        0.00       -0.03      0.27 o 
 -13   2   2       40.13       41.73      0.85 o 
 -12   2   2       26.75       26.86      1.02 o 
 -11   2   2       15.88       18.93      0.62 o 
 -10   2   2       30.02       29.92      0.65 o 
  -9   2   2       91.46       94.49      1.10 o 
  -8   2   2     2133.14     2060.93     11.60 o 
  -7   2   2      281.48      257.43      1.95 o 
  -6   2   2        3.41        4.41      0.25 o 
  -5   2   2      131.98      119.42      2.03 o 
  -4   2   2      299.54      282.89      2.35 o 
  -3   2   2       39.60       47.72      0.73 o 
  -2   2   2     3110.75     3059.71     27.85 o 
  -1   2   2        2.11        2.19      0.17 o 
   0   2   2      234.18      224.92      1.61 o 
   1   2   2        8.41       10.71      0.24 o 
   2   2   2      110.10      122.87      0.90 o 
   3   2   2       33.76       35.43      0.52 o 
   4   2   2      125.97      145.76      1.54 o 
   5   2   2      685.45      726.73      5.31 o 
   6   2   2      696.35      780.62      4.98 o 
   7   2   2        8.80        5.05      0.49 o 
   8   2   2       52.08       55.74      0.90 o 
   9   2   2       22.90       24.75      0.72 o 
  10   2   2       49.89       53.89      0.96 o 
  11   2   2      182.94      172.23      1.85 o 
  12   2   2       26.72       23.35      0.72 o 
  13   2   2       37.96       34.92      0.88 o 
  14   2   2       20.28       16.71      0.70 o 
  15   2   2        4.23        2.93      0.50 o 
  16   2   2        0.74        0.22      0.43 o 
  17   2   2        0.03        1.11      0.47 o 
  18   2   2        2.35        3.46      0.80 o 
 -19   3   2        4.03        4.53      1.00 o 
 -18   3   2        0.07        0.44      1.02 o 
 -17   3   2        0.25       -0.11      0.55 o 
 -16   3   2       12.26       10.76      1.08 o 
 -15   3   2        9.08       10.32      0.89 o 
 -14   3   2      174.98      170.60      3.39 o 
 -13   3   2       18.09       16.68      0.74 o 
 -12   3   2      246.50      238.83      2.58 o 
 -11   3   2      438.13      417.25      3.71 o 
 -10   3   2        7.04        9.55      0.74 o 
  -9   3   2      396.19      398.70      3.47 o 
  -8   3   2        0.22       -0.21      0.40 o 
  -7   3   2        3.55        2.41      0.60 o 
  -6   3   2        0.25       -0.08      0.23 o 
  -5   3   2      351.37      343.09      2.91 o 
  -4   3   2       16.01       12.46      0.46 o 
  -3   3   2       60.24       51.50      1.30 o 
  -2   3   2       12.37       16.60      0.53 o 
  -1   3   2     1464.57     1519.19      8.66 o 
   0   3   2      420.88      443.28      2.93 o 
   1   3   2      450.48      488.28      3.15 o 
   2   3   2      898.35      958.93      5.84 o 
   3   3   2      698.28      778.89      4.21 o 
   4   3   2      359.02      360.03      2.18 o 
   5   3   2      699.00      672.17      3.90 o 
   6   3   2       19.20       18.85      0.55 o 
   7   3   2      137.28      145.64      1.58 o 
   8   3   2        5.25        8.13      0.44 o 
   9   3   2      172.36      175.86      1.87 o 
  10   3   2        3.18        2.60      0.35 o 
  11   3   2        9.10        8.78      0.51 o 
  12   3   2       11.39       10.16      0.54 o 
  13   3   2       34.52       32.13      0.88 o 
  14   3   2       30.48       27.96      0.88 o 
  15   3   2        1.73        2.16      0.52 o 
  16   3   2        0.32       -0.13      0.40 o 
  17   3   2       10.40       13.78      0.91 o 
 -17   4   2       31.14       28.81      1.45 o 
 -16   4   2        0.64        0.95      0.62 o 
 -15   4   2       16.71       17.51      1.13 o 
 -14   4   2       35.29       31.15      1.37 o 
 -13   4   2        0.01       -0.68      0.46 o 
 -12   4   2        6.37        5.73      0.70 o 
 -11   4   2      249.14      239.61      3.51 o 
 -10   4   2      229.76      224.53      2.50 o 
  -9   4   2      108.60      103.53      1.57 o 
  -8   4   2      928.66      892.03      6.64 o 
  -7   4   2       14.33       13.62      1.14 o 
  -6   4   2        2.25        2.74      0.35 o 
  -5   4   2       53.35       55.15      1.01 o 
  -4   4   2        3.23        3.67      0.32 o 
  -3   4   2      122.93      115.69      1.46 o 
  -2   4   2      359.87      347.44      3.16 o 
  -1   4   2       34.96       35.55      0.67 o 
   0   4   2       62.48       59.95      0.84 o 
   1   4   2       91.18       99.30      1.10 o 
   2   4   2      255.00      262.33      2.06 o 
   3   4   2      125.01      124.87      1.53 o 
   4   4   2       36.49       34.13      0.85 o 
   5   4   2       61.25       62.82      1.17 o 
   6   4   2        0.57        0.36      0.28 o 
   7   4   2      159.29      155.10      2.19 o 
   8   4   2       61.39       66.86      1.58 o 
   9   4   2       69.76       69.40      1.36 o 
  10   4   2       27.92       20.15      0.82 o 
  11   4   2       17.28       17.70      0.72 o 
  12   4   2       38.19       37.83      0.98 o 
  13   4   2        6.65        6.30      0.91 o 
  14   4   2        0.40        0.61      0.43 o 
  15   4   2        4.60        4.59      0.74 o 
  16   4   2        5.66        5.88      0.82 o 
 -15   5   2        2.30        2.67      0.74 o 
 -14   5   2       34.67       34.09      1.48 o 
 -13   5   2       47.14       43.25      1.64 o 
 -12   5   2        9.63        8.35      0.89 o 
 -11   5   2       51.45       50.11      2.26 o 
 -10   5   2        5.62        5.50      0.72 o 
  -9   5   2       22.46       25.34      1.16 o 
  -8   5   2       22.37       20.57      1.06 o 
  -7   5   2      336.96      329.93      6.13 o 
  -6   5   2       44.53       42.28      1.06 o 
  -5   5   2      735.04      755.20      6.28 o 
  -4   5   2        6.67        6.85      0.49 o 
  -3   5   2       45.44       43.25      0.85 o 
  -2   5   2        9.73       10.46      0.57 o 
  -1   5   2       62.38       58.73      0.95 o 
   0   5   2       35.97       37.28      0.75 o 
   1   5   2        5.36        5.54      0.72 o 
   2   5   2        6.26        6.18      0.41 o 
   3   5   2       31.85       32.62      0.92 o 
   4   5   2       11.59       12.24      0.62 o 
   5   5   2       19.37       17.27      0.77 o 
   6   5   2        0.01       -0.33      0.29 o 
   7   5   2       11.41       10.82      0.81 o 
   8   5   2       11.69       17.15      0.98 o 
   9   5   2        9.53        6.24      0.72 o 
  10   5   2       48.34       54.95      1.69 o 
  11   5   2        0.00        0.18      0.50 o 
  12   5   2        0.71        0.52      0.54 o 
  13   5   2        3.69        6.47      0.83 o 
  14   5   2        4.34        5.27      0.81 o 
 -12   6   2        0.33        0.83      0.72 o 
 -11   6   2        3.34        2.62      0.73 o 
 -10   6   2        0.27        0.01      0.58 o 
  -9   6   2        2.46        4.28      0.74 o 
  -8   6   2        1.68        1.86      0.59 o 
  -7   6   2        3.74        3.01      0.66 o 
  -6   6   2        9.22        8.21      0.78 o 
  -5   6   2        1.35        1.06      0.34 o 
  -4   6   2      229.47      236.82      2.13 o 
  -3   6   2       48.99       50.80      0.93 o 
  -2   6   2       43.77       44.46      0.99 o 
  -1   6   2      125.04      132.25      1.69 o 
   0   6   2        7.49        7.80      0.62 o 
   1   6   2        2.84        4.16      0.53 o 
   2   6   2       90.88       88.98      2.01 o 
   3   6   2       69.56       70.02      1.82 o 
   4   6   2        0.05       -0.60      0.40 o 
   5   6   2        2.56        2.37      0.56 o 
   6   6   2        0.10       -0.29      0.44 o 
   7   6   2        1.09        1.48      0.55 o 
   8   6   2        3.26        2.95      0.94 o 
   9   6   2        6.33        7.96      0.85 o 
  10   6   2        0.46       -0.26      0.48 o 
  11   6   2        0.25        0.09      0.55 o 
  -8   7   2        7.63        7.34      0.96 o 
  -7   7   2       30.88       33.65      1.66 o 
  -6   7   2       16.89       17.33      1.21 o 
  -5   7   2       28.18       29.25      2.11 o 
  -4   7   2        3.51        2.66      1.12 o 
  -3   7   2        5.38        6.83      0.85 o 
  -2   7   2        4.43        5.05      0.59 o 
  -1   7   2        3.51        3.42      0.59 o 
   0   7   2       14.57       15.36      1.01 o 
   1   7   2        3.49        2.80      0.65 o 
   2   7   2       44.22       46.32      1.61 o 
   3   7   2        3.65        3.21      0.70 o 
   4   7   2       18.69       19.75      1.18 o 
   5   7   2        0.00        0.12      0.52 o 
   6   7   2        1.08        2.59      0.67 o 
 -20   1   3        1.31        0.81      0.77 o 
 -19   1   3        1.08        0.27      0.49 o 
 -18   1   3        1.05        1.05      0.51 o 
 -17   1   3       66.04       65.74      1.43 o 
 -16   1   3        0.11       -0.44      0.37 o 
 -15   1   3       61.51       63.38      1.32 o 
 -14   1   3        3.15        3.70      0.59 o 
 -13   1   3        6.59        8.83      0.81 o 
 -12   1   3       11.04        9.83      0.56 o 
 -11   1   3        5.48        7.16      0.46 o 
 -10   1   3        2.03        0.96      0.29 o 
  -9   1   3      202.15      203.18      3.46 o 
  -8   1   3       64.04       63.94      1.03 o 
  -7   1   3      406.36      420.80      6.02 o 
  -6   1   3      187.37      195.24      1.88 o 
  -5   1   3      150.03      146.23      1.50 o 
  -4   1   3     1844.47     1797.11     11.49 o 
  -3   1   3      294.83      271.94      2.21 o 
  -2   1   3      935.26      911.06      5.27 o 
  -1   1   3     2423.60     2318.64     12.85 o 
   0   1   3       19.69       15.49      0.31 o 
   1   1   3      740.67      732.15      5.68 o 
   2   1   3       78.31       83.00      0.76 o 
   3   1   3        5.35        3.56      0.38 o 
   4   1   3        1.68        1.45      0.13 o 
   5   1   3      552.49      546.76      3.52 o 
   6   1   3      422.25      449.85      3.78 o 
   7   1   3        6.73        7.69      0.30 o 
   8   1   3        0.19        0.34      0.20 o 
   9   1   3        4.61        6.59      0.36 o 
  10   1   3       26.68       26.31      0.66 o 
  11   1   3      385.98      369.72      3.37 o 
  12   1   3       17.19       21.09      0.82 o 
  13   1   3        4.43        3.73      0.50 o 
  14   1   3       19.13       15.18      0.77 o 
  15   1   3      126.45      122.49      2.61 o 
  16   1   3       64.47       62.98      1.95 o 
  17   1   3       54.18       58.72      1.97 o 
  18   1   3        7.26        9.17      1.02 o 
 -20   2   3        1.01        0.06      0.80 o 
 -19   2   3        4.01        3.72      0.79 o 
 -18   2   3       13.25       13.89      1.06 o 
 -17   2   3        5.29        5.92      0.60 o 
 -16   2   3       62.88       63.91      2.25 o 
 -15   2   3       30.15       35.24      1.04 o 
 -14   2   3       15.90       14.09      0.72 o 
 -13   2   3       20.11       20.76      0.67 o 
 -12   2   3      367.79      359.18      2.86 o 
 -11   2   3       64.48       61.31      1.43 o 
 -10   2   3        6.99        7.24      0.47 o 
  -9   2   3       18.51       21.36      0.70 o 
  -8   2   3     1288.64     1253.13      8.58 o 
  -7   2   3      484.14      461.37      3.70 o 
  -6   2   3       40.64       45.29      0.83 o 
  -5   2   3      854.26      911.22      6.32 o 
  -4   2   3       74.90       68.51      0.96 o 
  -3   2   3       27.66       34.11      2.28 o 
  -2   2   3      666.53      715.74      4.77 o 
  -1   2   3      253.06      257.35      2.28 o 
   0   2   3      548.50      580.48      3.21 o 
   1   2   3        9.29        6.93      0.28 o 
   2   2   3      594.54      626.34      4.60 o 
   3   2   3       21.66       24.06      0.59 o 
   4   2   3      546.03      558.32      4.29 o 
   5   2   3       25.39       28.92      0.70 o 
   6   2   3       35.71       26.93      0.70 o 
   7   2   3        2.86        4.78      0.65 o 
   8   2   3       18.47       14.86      0.54 o 
   9   2   3       76.00       86.50      1.22 o 
  10   2   3      203.78      214.86      2.12 o 
  11   2   3       22.65       26.47      0.75 o 
  12   2   3       88.89       86.03      1.33 o 
  13   2   3       11.10       12.50      0.61 o 
  14   2   3        0.69        1.02      0.42 o 
  15   2   3       14.29       12.60      0.77 o 
  16   2   3        0.44        0.28      0.44 o 
  17   2   3        6.03        5.79      1.21 o 
 -19   3   3        0.61        0.02      1.25 o 
 -18   3   3        9.42       10.64      1.27 o 
 -17   3   3        6.13        6.14      0.83 o 
 -16   3   3        0.82       -0.17      0.50 o 
 -15   3   3       20.74       25.35      1.26 o 
 -14   3   3      200.51      200.66      2.48 o 
 -13   3   3       90.75       93.07      1.58 o 
 -12   3   3       56.12       62.15      1.27 o 
 -11   3   3      124.80      112.74      2.04 o 
 -10   3   3        7.48        8.20      0.52 o 
  -9   3   3       94.44       92.39      1.41 o 
  -8   3   3       76.39       71.08      1.58 o 
  -7   3   3        0.02        0.06      0.22 o 
  -6   3   3       19.64       22.07      0.82 o 
  -5   3   3        1.69        0.72      0.22 o 
  -4   3   3      101.39       99.28      1.29 o 
  -3   3   3        0.32        0.64      0.21 o 
  -2   3   3        2.90        4.22      0.27 o 
  -1   3   3      185.42      226.27      1.84 o 
   0   3   3       26.47       29.11      0.55 o 
   1   3   3      361.39      376.33      2.32 o 
   2   3   3      733.31      792.91      4.33 o 
   3   3   3      250.59      248.38      2.00 o 
   4   3   3      178.27      188.42      1.66 o 
   5   3   3       11.26       16.26      0.61 o 
   6   3   3      146.69      151.94      1.86 o 
   7   3   3       59.98       59.17      1.01 o 
   8   3   3      144.80      138.54      1.63 o 
   9   3   3      104.40       99.91      1.39 o 
  10   3   3        6.38        5.79      0.45 o 
  11   3   3       14.98       12.58      0.66 o 
  12   3   3        1.28        1.15      0.34 o 
  13   3   3        2.84        1.49      0.38 o 
  14   3   3        0.01       -0.35      0.32 o 
  15   3   3        6.66        6.08      0.65 o 
  16   3   3        1.22        1.52      0.64 o 
 -17   4   3        0.89        0.78      0.67 o 
 -16   4   3        4.11        2.87      0.73 o 
 -15   4   3       24.37       19.50      1.18 o 
 -14   4   3       17.78       17.03      1.12 o 
 -13   4   3       16.33       15.57      1.03 o 
 -12   4   3      134.26      127.75      1.91 o 
 -11   4   3      173.15      164.42      2.16 o 
 -10   4   3       14.46       15.64      0.72 o 
  -9   4   3       65.89       70.32      1.32 o 
  -8   4   3      231.79      229.15      2.51 o 
  -7   4   3      190.81      190.85      2.19 o 
  -6   4   3       27.41       29.43      0.83 o 
  -5   4   3       30.43       29.14      0.89 o 
  -4   4   3       57.18       54.26      1.03 o 
  -3   4   3       21.31       26.75      0.64 o 
  -2   4   3      118.45      125.90      1.38 o 
  -1   4   3      279.72      298.47      2.38 o 
   0   4   3       10.79       11.97      0.50 o 
   1   4   3       11.43       10.91      0.42 o 
   2   4   3        0.19        1.58      0.49 o 
   3   4   3      116.79      116.52      1.53 o 
   4   4   3       68.29       70.46      1.52 o 
   5   4   3       84.49       84.54      1.39 o 
   6   4   3       86.80       84.04      1.25 o 
   7   4   3       56.45       57.40      1.06 o 
   8   4   3       36.99       30.26      0.93 o 
   9   4   3       11.84       15.20      0.65 o 
  10   4   3        6.92        2.93      0.42 o 
  11   4   3       16.84       18.87      0.74 o 
  12   4   3        0.18        0.16      0.35 o 
  13   4   3        3.95        2.62      0.44 o 
  14   4   3       10.79       14.56      0.74 o 
  15   4   3        5.54        5.18      0.57 o 
 -15   5   3        2.27        0.15      0.63 o 
 -14   5   3        1.43        1.81      0.68 o 
 -13   5   3        2.34        2.84      1.24 o 
 -12   5   3       58.43       54.00      1.73 o 
 -11   5   3        5.80        3.08      0.67 o 
 -10   5   3        4.15        4.18      1.04 o 
  -9   5   3        6.33        5.63      0.52 o 
  -8   5   3       10.63       10.88      0.81 o 
  -7   5   3      153.40      159.11      2.11 o 
  -6   5   3        6.71        7.09      0.71 o 
  -5   5   3       43.26       47.23      1.09 o 
  -4   5   3       15.91       19.32      0.66 o 
  -3   5   3        1.15        1.14      0.29 o 
  -2   5   3        5.18        3.82      0.37 o 
  -1   5   3       49.77       48.83      1.22 o 
   0   5   3       37.56       34.73      0.93 o 
   1   5   3        4.30        4.04      0.44 o 
   2   5   3       25.22       21.72      0.93 o 
   3   5   3       18.34       14.84      0.86 o 
   4   5   3       12.29       11.82      0.65 o 
   5   5   3        4.33        3.99      0.45 o 
   6   5   3       22.33       19.92      0.82 o 
   7   5   3        4.05        8.26      0.61 o 
   8   5   3      102.25       93.65      1.72 o 
   9   5   3       44.38       37.46      1.12 o 
  10   5   3        0.06        0.02      0.46 o 
  11   5   3       19.31       23.79      1.25 o 
  12   5   3        2.21        1.39      0.82 o 
  13   5   3        4.83        4.92      0.85 o 
 -12   6   3        0.57        0.70      0.63 o 
 -11   6   3        6.45        8.56      1.13 o 
 -10   6   3        0.08       -0.12      0.55 o 
  -9   6   3        3.38        3.13      0.88 o 
  -8   6   3        0.92        0.21      0.54 o 
  -7   6   3        3.81        2.89      0.73 o 
  -6   6   3        0.17       -0.03      0.46 o 
  -5   6   3        8.20        7.80      0.94 o 
  -4   6   3        0.27        0.15      0.32 o 
  -3   6   3        0.63       -0.20      0.36 o 
  -2   6   3        0.11       -0.23      0.36 o 
  -1   6   3       10.80        9.43      0.65 o 
   0   6   3        7.61        7.99      0.55 o 
   1   6   3      163.77      163.90      2.31 o 
   2   6   3       32.69       32.52      1.04 o 
   3   6   3        0.35        0.34      0.46 o 
   4   6   3       32.20       27.68      1.23 o 
   5   6   3        0.95        0.64      0.49 o 
   6   6   3        7.27        7.55      1.73 o 
   7   6   3        3.60        2.58      0.59 o 
   8   6   3        1.30        0.97      0.64 o 
   9   6   3        4.24        5.78      0.78 o 
  10   6   3        0.36        0.15      0.69 o 
  -7   7   3       22.22       23.67      1.09 o 
  -6   7   3       36.41       41.51      1.68 o 
  -5   7   3        4.67        4.05      1.00 o 
  -4   7   3        1.52        2.69      1.91 o 
  -3   7   3       40.64       46.57      1.31 o 
  -2   7   3        0.74        0.61      0.67 o 
  -1   7   3        8.27        8.33      0.83 o 
   0   7   3        3.67        3.76      0.66 o 
   1   7   3       12.58       13.38      1.00 o 
   2   7   3        9.80       10.56      0.92 o 
   3   7   3        0.37        0.44      0.54 o 
   4   7   3       19.94       20.48      1.20 o 
   5   7   3        1.68        1.84      0.61 o 
 -20   0   4        8.41        7.70      1.15 o 
 -19   0   4       42.43       45.27      2.23 o 
 -18   0   4      177.37      200.34      4.63 o 
 -17   0   4       90.06       94.71      3.03 o 
 -16   0   4       18.63       20.07      1.46 o 
 -15   0   4       21.52       21.13      1.41 o 
 -14   0   4       10.44       13.08      1.15 o 
 -13   0   4       28.93       30.53      1.51 o 
 -12   0   4      274.33      288.71      5.00 o 
 -11   0   4        9.88        8.88      0.85 o 
 -10   0   4      604.42      591.26      8.00 o 
  -9   0   4        1.13        1.11      0.45 o 
  -8   0   4      300.31      305.66      4.66 o 
  -7   0   4        0.00       -0.01      0.29 o 
  -6   0   4       42.32       36.06      1.20 o 
  -5   0   4        4.92        5.98      0.55 o 
  -4   0   4      899.03      922.84      7.74 o 
  -3   0   4      801.33      763.82      6.49 o 
  -2   0   4      842.22      825.97      6.93 o 
  -1   0   4       43.10       36.29      0.74 o 
   0   0   4       72.04       51.10      0.94 o 
   1   0   4     1266.76     1323.04     10.64 o 
   2   0   4     2679.47     2837.99     29.56 o 
   3   0   4      350.34      393.52      3.73 o 
   4   0   4      431.40      439.55      5.90 o 
   5   0   4      171.30      178.58      2.12 o 
   6   0   4        2.91        0.68      0.24 o 
   7   0   4       28.19       27.52      1.02 o 
   8   0   4       34.07       34.17      1.35 o 
   9   0   4      141.43      133.38      2.01 o 
  10   0   4        7.07        7.03      0.52 o 
  11   0   4       64.29       64.16      2.42 o 
  12   0   4      562.23      534.04      8.68 o 
  13   0   4       48.11       50.31      2.31 o 
  14   0   4       11.50       12.43      1.46 o 
  15   0   4      158.26      154.98      4.31 o 
  16   0   4       86.89       96.24      3.47 o 
  17   0   4        0.84        2.71      1.07 o 
 -20   1   4       48.39       49.51      1.67 o 
 -19   1   4       25.57       29.91      1.69 o 
 -18   1   4        3.94        4.03      0.66 o 
 -17   1   4        1.56        1.74      0.55 o 
 -16   1   4        1.73        1.74      0.65 o 
 -15   1   4       49.17       58.18      1.54 o 
 -14   1   4        4.55        3.47      0.47 o 
 -13   1   4       39.92       37.08      1.26 o 
 -12   1   4       32.61       29.42      0.87 o 
 -11   1   4      170.49      183.34      2.15 o 
 -10   1   4       53.68       54.81      1.09 o 
  -9   1   4     1171.15     1190.24     10.38 o 
  -8   1   4      301.16      331.15      3.71 o 
  -7   1   4       98.12       96.80      1.53 o 
  -6   1   4      239.98      242.76      2.69 o 
  -5   1   4      463.67      436.75      3.30 o 
  -4   1   4      189.95      188.56      1.51 o 
  -3   1   4     1015.52     1021.92      5.97 o 
  -2   1   4      955.45     1029.68      6.87 o 
  -1   1   4      221.54      250.03      1.81 o 
   0   1   4        1.73        2.90      0.21 o 
   1   1   4       20.34       24.90      0.43 o 
   2   1   4       39.27       40.02      0.55 o 
   3   1   4       85.15      103.65      0.98 o 
   4   1   4       16.79       16.81      0.37 o 
   5   1   4      636.39      662.73      4.22 o 
   6   1   4      223.16      231.12      2.00 o 
   7   1   4       20.23       20.99      0.65 o 
   8   1   4       13.38       12.12      0.56 o 
   9   1   4        7.40        9.12      0.52 o 
  10   1   4       21.32       21.91      0.65 o 
  11   1   4      284.22      289.19      3.03 o 
  12   1   4      296.69      289.87      3.11 o 
  13   1   4        3.22        2.06      0.65 o 
  14   1   4        2.98        2.20      0.68 o 
  15   1   4        8.23        8.57      0.94 o 
  16   1   4        4.05        4.55      0.90 o 
  17   1   4        3.14        3.44      0.82 o 
 -20   2   4        2.18        3.80      1.01 o 
 -19   2   4        6.83        8.68      1.00 o 
 -18   2   4       25.31       28.51      1.09 o 
 -17   2   4        2.24        1.79      0.58 o 
 -16   2   4      191.23      207.05      2.68 o 
 -15   2   4        0.13        0.29      0.44 o 
 -14   2   4       19.98       19.71      0.84 o 
 -13   2   4      100.64       93.71      2.24 o 
 -12   2   4      464.94      440.94      3.99 o 
 -11   2   4        0.04        0.99      0.83 o 
 -10   2   4        2.88        2.54      0.37 o 
  -9   2   4        0.03        0.05      0.31 o 
  -8   2   4       87.86       86.99      1.33 o 
  -7   2   4      124.04      122.56      1.55 o 
  -6   2   4      524.41      532.81      4.17 o 
  -5   2   4       62.85       73.90      1.11 o 
  -4   2   4      837.11      888.65      5.48 o 
  -3   2   4      403.07      419.82      3.31 o 
  -2   2   4        0.42        0.43      0.28 o 
  -1   2   4      822.63      857.86      5.13 o 
   0   2   4      847.96      877.78      5.23 o 
   1   2   4      124.75      120.51      1.09 o 
   2   2   4       15.30       19.33      0.53 o 
   3   2   4      100.70       91.92      5.20 o 
   4   2   4      307.32      286.92      2.82 o 
   5   2   4        3.21        4.71      0.49 o 
   6   2   4       84.68       88.12      1.34 o 
   7   2   4       42.71       44.18      1.16 o 
   8   2   4      426.07      417.68      3.78 o 
   9   2   4       36.23       36.72      1.00 o 
  10   2   4       25.15       23.46      0.77 o 
  11   2   4        6.45        5.10      0.43 o 
  12   2   4      163.44      153.71      2.34 o 
  13   2   4        0.40        0.14      0.40 o 
  14   2   4        2.30        4.00      0.52 o 
  15   2   4       25.18       23.51      1.30 o 
  16   2   4        2.21        1.49      0.71 o 
 -19   3   4        0.31        0.54      0.70 o 
 -18   3   4       10.98       11.65      1.10 o 
 -17   3   4       62.65       61.30      2.49 o 
 -16   3   4       65.10       60.62      1.43 o 
 -15   3   4      204.13      192.12      2.54 o 
 -14   3   4        9.34       13.21      0.80 o 
 -13   3   4      171.84      164.74      2.23 o 
 -12   3   4      187.92      173.56      3.06 o 
 -11   3   4      297.98      283.99      2.97 o 
 -10   3   4       84.99       89.58      1.50 o 
  -9   3   4       94.87       95.03      1.50 o 
  -8   3   4        0.40        0.17      0.27 o 
  -7   3   4       42.20       32.47      0.83 o 
  -6   3   4       62.11       60.72      1.09 o 
  -5   3   4       51.70       57.62      1.03 o 
  -4   3   4       72.74       81.07      1.07 o 
  -3   3   4      199.59      214.55      1.89 o 
  -2   3   4      116.33      115.90      1.26 o 
  -1   3   4      472.97      543.78      3.64 o 
   0   3   4       29.44       26.41      0.47 o 
   1   3   4       83.97       68.45      0.89 o 
   2   3   4      150.73      146.63      3.52 o 
   3   3   4       60.13       53.41      1.00 o 
   4   3   4      104.46      102.54      1.46 o 
   5   3   4      151.70      153.01      1.89 o 
   6   3   4      255.10      238.32      3.29 o 
   7   3   4      256.76      243.31      2.66 o 
   8   3   4       42.60       40.86      1.06 o 
   9   3   4        8.20        8.05      0.57 o 
  10   3   4        9.94        9.55      0.54 o 
  11   3   4        1.76        1.80      0.36 o 
  12   3   4       24.37       21.18      0.76 o 
  13   3   4        0.40        0.09      0.33 o 
  14   3   4        0.87        0.39      0.43 o 
  15   3   4        0.25        0.66      0.49 o 
 -17   4   4        5.10        6.67      0.93 o 
 -16   4   4        2.10        0.79      0.67 o 
 -15   4   4        1.69        1.19      0.71 o 
 -14   4   4        6.34        7.35      1.10 o 
 -13   4   4       11.35       11.41      0.88 o 
 -12   4   4       52.22       53.31      1.26 o 
 -11   4   4       62.01       61.73      1.32 o 
 -10   4   4       26.52       24.08      0.87 o 
  -9   4   4       78.27       74.49      2.12 o 
  -8   4   4       33.88       37.69      1.00 o 
  -7   4   4      221.07      218.52      2.44 o 
  -6   4   4      237.11      228.12      2.46 o 
  -5   4   4        7.25        9.71      0.53 o 
  -4   4   4        1.19        3.04      0.32 o 
  -3   4   4        2.30        2.74      0.30 o 
  -2   4   4       10.59       11.38      0.47 o 
  -1   4   4       21.28       21.86      1.05 o 
   0   4   4        0.11        1.39      0.63 o 
   1   4   4       22.20       20.96      0.86 o 
   2   4   4      130.28      127.05      1.71 o 
   3   4   4      195.19      191.23      2.79 o 
   4   4   4       26.63       28.37      1.07 o 
   5   4   4       84.25       88.00      1.46 o 
   6   4   4       22.78       24.11      0.84 o 
   7   4   4       16.65       17.56      0.76 o 
   8   4   4        2.68        3.23      0.41 o 
   9   4   4      207.28      198.44      2.23 o 
  10   4   4        3.10        3.07      0.64 o 
  11   4   4        6.87        6.08      0.52 o 
  12   4   4       32.05       31.29      0.95 o 
  13   4   4       18.50       20.71      0.84 o 
  14   4   4       14.03       19.28      0.85 o 
 -15   5   4        1.17        1.73      1.31 o 
 -14   5   4        6.27        5.62      0.87 o 
 -13   5   4        2.38        2.84      0.70 o 
 -12   5   4        0.13        0.21      0.84 o 
 -11   5   4        9.40        8.87      0.65 o 
 -10   5   4        1.16        1.11      0.49 o 
  -9   5   4       40.01       41.11      1.43 o 
  -8   5   4        8.31        8.09      0.57 o 
  -7   5   4       82.50       82.64      1.55 o 
  -6   5   4       55.68       57.10      1.24 o 
  -5   5   4      176.90      169.87      1.91 o 
  -4   5   4       81.25       81.64      1.30 o 
  -3   5   4       31.75       29.65      0.78 o 
  -2   5   4        0.16       -0.24      0.32 o 
  -1   5   4        2.13        1.37      0.38 o 
   0   5   4       87.02       82.54      1.48 o 
   1   5   4        0.78        1.02      0.43 o 
   2   5   4        3.89        3.39      0.53 o 
   3   5   4        2.14        1.17      0.46 o 
   4   5   4        2.69        1.79      0.43 o 
   5   5   4        4.64        3.85      0.70 o 
   6   5   4       32.80       29.76      1.00 o 
   7   5   4        6.45        6.31      0.60 o 
   8   5   4       24.04       32.36      1.08 o 
   9   5   4        0.00        0.16      0.41 o 
  10   5   4        0.80        0.92      0.72 o 
  11   5   4       19.08       18.08      0.92 o 
  12   5   4        2.16        2.20      0.65 o 
 -12   6   4       15.99       16.09      1.23 o 
 -11   6   4        0.04       -0.74      0.78 o 
 -10   6   4        7.63        7.12      0.86 o 
  -9   6   4        4.81        3.94      1.62 o 
  -8   6   4        5.56        6.00      0.86 o 
  -7   6   4        9.98       10.03      0.59 o 
  -6   6   4        3.77        3.20      0.42 o 
  -5   6   4       10.79       12.43      0.74 o 
  -4   6   4        0.81        0.68      0.43 o 
  -3   6   4        2.93        2.70      0.52 o 
  -2   6   4       12.50       13.50      0.76 o 
  -1   6   4       21.17       20.97      1.34 o 
   0   6   4       73.31       71.89      4.01 o 
   1   6   4        0.21        0.23      0.46 o 
   2   6   4        0.00       -0.46      0.43 o 
   3   6   4       24.85       22.62      0.94 o 
   4   6   4       24.72       22.76      0.94 o 
   5   6   4        3.99        2.91      0.62 o 
   6   6   4        2.10        1.42      0.55 o 
   7   6   4        1.01        1.14      0.56 o 
   8   6   4       14.20       16.45      1.08 o 
  -6   7   4        8.56        9.12      1.04 o 
  -5   7   4       10.33       11.25      0.80 o 
  -4   7   4        4.91        4.78      0.78 o 
  -3   7   4        0.58       -0.07      0.45 o 
  -2   7   4        5.75        6.75      0.79 o 
  -1   7   4        1.66        1.21      0.57 o 
   0   7   4        0.56        0.73      0.55 o 
   1   7   4        0.44        0.34      0.51 o 
   2   7   4        4.81        3.05      0.67 o 
 -20   1   5        0.37        0.81      0.58 o 
 -19   1   5       22.86       24.66      1.32 o 
 -18   1   5        3.68        3.96      0.95 o 
 -17   1   5       27.33       26.48      1.21 o 
 -16   1   5        3.33        2.67      0.57 o 
 -15   1   5        0.01        0.23      0.43 o 
 -14   1   5       15.28       15.89      0.86 o 
 -13   1   5        1.38        0.16      0.36 o 
 -12   1   5        2.65        2.03      0.69 o 
 -11   1   5       21.23       22.23      1.40 o 
 -10   1   5       18.56       22.59      0.87 o 
  -9   1   5      201.96      207.85      2.71 o 
  -8   1   5       57.49       50.46      1.25 o 
  -7   1   5        0.34       -0.08      0.31 o 
  -6   1   5      134.16      136.81      1.50 o 
  -5   1   5      258.24      251.84      1.99 o 
  -4   1   5      216.79      250.62      1.95 o 
  -3   1   5     1973.41     2017.54     11.35 o 
  -2   1   5      107.83      120.83      1.18 o 
  -1   1   5       32.74       35.19      0.58 o 
   0   1   5        6.81        9.04      0.54 o 
   1   1   5      237.56      248.18      2.12 o 
   2   1   5       26.21       32.80      0.55 o 
   3   1   5        6.35        6.72      0.29 o 
   4   1   5        2.18        1.40      0.18 o 
   5   1   5        0.93        1.85      0.40 o 
   6   1   5       17.87       21.49      0.68 o 
   7   1   5       94.55       91.52      1.41 o 
   8   1   5       87.15       89.08      1.43 o 
   9   1   5      168.90      158.08      2.05 o 
  10   1   5       34.09       30.72      1.67 o 
  11   1   5      127.21      133.22      4.24 o 
  12   1   5        0.03        0.05      0.56 o 
  13   1   5       83.89       85.77      2.86 o 
  14   1   5        3.62        3.48      0.78 o 
  15   1   5        0.01        0.16      0.67 o 
  16   1   5        5.32        5.00      0.90 o 
 -19   2   5       14.61       11.63      0.95 o 
 -18   2   5       15.52       16.04      1.03 o 
 -17   2   5        1.42        2.16      0.56 o 
 -16   2   5      177.31      188.61      2.59 o 
 -15   2   5        0.77        0.55      0.54 o 
 -14   2   5        6.27        6.33      0.89 o 
 -13   2   5       42.89       40.69      1.13 o 
 -12   2   5       84.52       85.51      1.54 o 
 -11   2   5       20.66       20.85      0.82 o 
 -10   2   5       29.62       28.23      0.86 o 
  -9   2   5       34.14       38.09      0.95 o 
  -8   2   5       51.41       58.23      1.12 o 
  -7   2   5       96.00       95.22      1.41 o 
  -6   2   5      484.37      549.11      7.32 o 
  -5   2   5      190.96      217.98      2.20 o 
  -4   2   5       11.52       15.01      1.16 o 
  -3   2   5      275.35      294.95      2.20 o 
  -2   2   5       33.93       34.86      0.58 o 
  -1   2   5      420.66      436.39      2.96 o 
   0   2   5      171.34      183.89      1.55 o 
   1   2   5        3.24        4.12      0.25 o 
   2   2   5        7.98        8.15      0.37 o 
   3   2   5       27.89       30.82      0.77 o 
   4   2   5      343.31      326.10      3.04 o 
   5   2   5       26.62       23.90      0.74 o 
   6   2   5       79.16       77.55      1.33 o 
   7   2   5       86.42       83.18      1.43 o 
   8   2   5      475.00      466.21     12.01 o 
   9   2   5        8.77        7.65      0.64 o 
  10   2   5        2.33        1.95      0.43 o 
  11   2   5        1.34        0.78      0.34 o 
  12   2   5       20.05       19.65      0.90 o 
  13   2   5        9.62        9.73      0.93 o 
  14   2   5        0.57        0.80      0.66 o 
  15   2   5        7.89        7.92      1.46 o 
 -18   3   5        0.38        0.35      0.50 o 
 -17   3   5        7.45        9.00      0.74 o 
 -16   3   5       19.55       17.66      0.92 o 
 -15   3   5       17.24       19.96      1.36 o 
 -14   3   5      105.09       99.50      1.80 o 
 -13   3   5       92.42       90.87      1.66 o 
 -12   3   5       11.34        9.42      0.90 o 
 -11   3   5      184.75      178.82      2.31 o 
 -10   3   5        1.44        0.33      0.37 o 
  -9   3   5       94.63       97.77      1.70 o 
  -8   3   5       19.06       17.73      0.72 o 
  -7   3   5       30.40       33.35      0.90 o 
  -6   3   5       31.27       36.56      1.00 o 
  -5   3   5        7.15       10.12      0.46 o 
  -4   3   5       43.88       44.17      0.82 o 
  -3   3   5        0.52        0.94      0.37 o 
  -2   3   5       31.32       32.60      0.68 o 
  -1   3   5        0.81        2.27      0.26 o 
   0   3   5      196.19      195.99      3.68 o 
   1   3   5      168.54      163.95      4.00 o 
   2   3   5      219.16      219.62      2.32 o 
   3   3   5       26.75       23.64      0.75 o 
   4   3   5      136.03      136.51      1.81 o 
   5   3   5        0.27        0.42      0.34 o 
   6   3   5      475.30      458.23      4.14 o 
   7   3   5       23.13       21.30      0.85 o 
   8   3   5       11.42       10.78      0.65 o 
   9   3   5       96.86       91.08      2.06 o 
  10   3   5        0.03       -0.24      0.29 o 
  11   3   5        0.68        0.23      0.31 o 
  12   3   5        0.06        0.35      0.34 o 
  13   3   5        0.20       -0.16      0.43 o 
  14   3   5        2.99        2.81      0.55 o 
 -17   4   5        4.71        2.35      0.80 o 
 -16   4   5       37.07       28.32      1.64 o 
 -15   4   5       60.61       54.22      1.40 o 
 -14   4   5        1.56        0.68      0.46 o 
 -13   4   5       45.84       44.64      1.24 o 
 -12   4   5       14.92       14.76      0.80 o 
 -11   4   5        0.00       -0.13      0.36 o 
 -10   4   5       24.35       24.36      0.92 o 
  -9   4   5       79.79       73.41      1.93 o 
  -8   4   5        0.03        0.21      0.36 o 
  -7   4   5      236.96      211.69      2.46 o 
  -6   4   5        1.94        2.65      0.35 o 
  -5   4   5       20.82       19.52      0.65 o 
  -4   4   5       64.79       64.46      1.06 o 
  -3   4   5        4.71        5.17      0.41 o 
  -2   4   5       25.19       22.51      0.84 o 
  -1   4   5      177.44      179.42      2.23 o 
   0   4   5       91.26       84.47      1.46 o 
   1   4   5       30.89       33.21      1.90 o 
   2   4   5      276.95      275.97      3.65 o 
   3   4   5        8.59        8.27      0.67 o 
   4   4   5      119.41      124.10      2.31 o 
   5   4   5       80.66       86.73      1.91 o 
   6   4   5       36.86       38.12      1.33 o 
   7   4   5       13.60       12.94      0.71 o 
   8   4   5        2.48        1.68      0.44 o 
   9   4   5       16.61       16.86      0.82 o 
  10   4   5        7.62        7.69      0.56 o 
  11   4   5        4.40        5.73      0.83 o 
  12   4   5        9.25       12.14      0.70 o 
  13   4   5        8.93       11.91      0.92 o 
 -14   5   5        8.26        8.57      0.96 o 
 -13   5   5        0.58        0.48      0.45 o 
 -12   5   5        2.76        2.57      0.51 o 
 -11   5   5        1.14        0.50      0.41 o 
 -10   5   5        1.95        1.12      0.45 o 
  -9   5   5        5.47        4.25      0.55 o 
  -8   5   5        3.03        4.47      0.52 o 
  -7   5   5       11.22       11.05      0.59 o 
  -6   5   5        0.01       -0.48      0.32 o 
  -5   5   5       32.21       33.86      0.88 o 
  -4   5   5        0.00       -0.21      0.46 o 
  -3   5   5       15.66       12.16      0.87 o 
  -2   5   5        0.36        0.07      0.36 o 
  -1   5   5        1.13        0.06      0.39 o 
   0   5   5        0.38       -0.15      0.39 o 
   1   5   5       10.59        9.20      1.44 o 
   2   5   5        0.57        0.47      0.43 o 
   3   5   5        4.66        4.49      0.62 o 
   4   5   5       18.50       17.44      1.07 o 
   5   5   5       45.51       43.54      1.45 o 
   6   5   5        1.41        1.06      0.72 o 
   7   5   5       51.77       54.83      1.40 o 
   8   5   5        4.67        2.45      0.49 o 
   9   5   5       28.89       29.51      1.16 o 
  10   5   5        1.26        1.62      0.51 o 
 -11   6   5        1.28        0.61      0.68 o 
 -10   6   5        1.63        2.30      0.51 o 
  -9   6   5       11.38       10.40      0.66 o 
  -8   6   5        8.38       10.19      0.65 o 
  -7   6   5       19.77       20.06      1.55 o 
  -6   6   5        1.14        1.01      0.93 o 
  -5   6   5        1.97        2.24      0.60 o 
  -4   6   5       11.24       11.49      0.77 o 
  -3   6   5        6.67        4.98      0.61 o 
  -2   6   5        0.48        0.52      0.45 o 
  -1   6   5       21.26       20.44      1.10 o 
   0   6   5        0.08       -0.36      0.44 o 
   1   6   5        1.11        1.63      0.54 o 
   2   6   5       13.28       11.35      0.88 o 
   3   6   5        3.98        4.05      0.69 o 
   4   6   5        6.86        5.75      0.71 o 
   5   6   5        0.09        0.23      0.39 o 
   6   6   5        9.74       11.01      0.77 o 
   7   6   5        0.43        0.52      0.44 o 
 -20   0   6        2.65        1.37      0.86 o 
 -19   0   6       16.74       15.48      1.52 o 
 -18   0   6        7.01        6.18      1.11 o 
 -17   0   6        0.02        0.04      0.66 o 
 -16   0   6       11.84       12.47      1.20 o 
 -15   0   6        0.60        0.24      0.61 o 
 -14   0   6       80.71       79.44      2.59 o 
 -13   0   6       57.85       64.26      2.27 o 
 -12   0   6      189.74      198.73      4.08 o 
 -11   0   6       17.42       16.72      1.12 o 
 -10   0   6      168.16      171.43      3.54 o 
  -9   0   6       21.36       23.26      1.20 o 
  -8   0   6       85.11       86.04      2.24 o 
  -7   0   6       75.97       71.46      1.40 o 
  -6   0   6        8.81        8.78      0.53 o 
  -5   0   6      378.95      384.15      3.98 o 
  -4   0   6        0.38        1.81      0.90 o 
  -3   0   6       44.71       45.00      2.09 o 
  -2   0   6      900.61      930.40     11.41 o 
  -1   0   6      100.52      115.32      1.72 o 
   0   0   6      118.43      127.45      1.83 o 
   1   0   6      710.26      760.37      9.36 o 
   2   0   6       24.30       36.38      1.65 o 
   3   0   6        6.94       10.65      0.56 o 
   4   0   6        3.01        3.19      0.36 o 
   5   0   6      109.25      107.85      1.73 o 
   6   0   6        0.55        1.45      0.33 o 
   7   0   6       10.58       10.17      1.06 o 
   8   0   6       15.56       15.97      1.41 o 
   9   0   6       11.55       10.07      1.18 o 
  10   0   6      337.83      341.03      6.61 o 
  11   0   6      249.85      254.92      5.61 o 
  12   0   6       97.82       94.05      3.33 o 
  13   0   6       40.77       44.11      2.44 o 
  14   0   6       14.61       10.35      1.51 o 
  15   0   6        0.66        0.89      0.96 o 
 -19   1   6        5.29        6.72      0.81 o 
 -18   1   6        4.00        4.99      0.74 o 
 -17   1   6       14.03       15.02      0.99 o 
 -16   1   6        0.71       -0.72      0.56 o 
 -15   1   6        1.23        0.81      0.49 o 
 -14   1   6        0.57        0.05      0.52 o 
 -13   1   6        0.50        0.76      0.43 o 
 -12   1   6       25.23       25.86      1.04 o 
 -11   1   6       12.79       11.65      0.73 o 
 -10   1   6        8.45       10.59      0.67 o 
  -9   1   6       18.27       19.20      1.10 o 
  -8   1   6        4.22        6.34      0.43 o 
  -7   1   6       18.62       21.73      0.81 o 
  -6   1   6      137.54      144.55      1.45 o 
  -5   1   6       49.93       50.99      0.79 o 
  -4   1   6        0.00        0.61      0.21 o 
  -3   1   6       38.81       47.28      0.75 o 
  -2   1   6      943.14     1000.24      6.09 o 
  -1   1   6       69.49       70.41      0.92 o 
   0   1   6      112.02      113.79      1.20 o 
   1   1   6       10.14       10.80      0.39 o 
   2   1   6      273.64      277.59      2.18 o 
   3   1   6       10.94        9.15      0.37 o 
   4   1   6      237.03      234.05      6.81 o 
   5   1   6        0.27        0.38      0.27 o 
   6   1   6       19.78       20.03      0.72 o 
   7   1   6       57.74       54.95      1.15 o 
   8   1   6      406.90      407.98      4.90 o 
   9   1   6       13.25       12.89      0.70 o 
  10   1   6       37.33       38.27      1.47 o 
  11   1   6      103.74       95.02      2.31 o 
  12   1   6       11.24       10.70      0.99 o 
  13   1   6       41.26       39.32      3.14 o 
  14   1   6        3.65        3.38      1.44 o 
 -19   2   6        0.04       -0.21      0.86 o 
 -18   2   6       23.63       24.79      1.26 o 
 -17   2   6        3.53        3.15      0.68 o 
 -16   2   6       24.09       25.32      1.22 o 
 -15   2   6       24.37       27.17      1.17 o 
 -14   2   6        4.92        4.66      0.63 o 
 -13   2   6        7.21        6.35      0.89 o 
 -12   2   6       18.49       17.69      1.36 o 
 -11   2   6        4.45        4.09      0.54 o 
 -10   2   6      115.74      114.24      2.04 o 
  -9   2   6       38.15       39.05      1.14 o 
  -8   2   6        0.80        0.59      0.30 o 
  -7   2   6        0.38        1.47      0.48 o 
  -6   2   6      382.55      397.53      3.52 o 
  -5   2   6       26.06       22.88      0.69 o 
  -4   2   6      592.30      638.80      5.09 o 
  -3   2   6      316.74      320.45      2.89 o 
  -2   2   6       10.57       10.42      0.40 o 
  -1   2   6       64.88       62.67      0.86 o 
   0   2   6      170.47      158.19      1.48 o 
   1   2   6      218.35      210.25      2.48 o 
   2   2   6       16.05       13.62      0.74 o 
   3   2   6       15.47       14.13      0.61 o 
   4   2   6       10.27       11.61      0.60 o 
   5   2   6      286.83      283.05      2.93 o 
   6   2   6        0.56        0.97      0.45 o 
   7   2   6      396.66      398.29      3.82 o 
   8   2   6      226.78      226.64      3.61 o 
   9   2   6       19.48       18.83      0.94 o 
  10   2   6       19.05       20.42      0.96 o 
  11   2   6      104.71      105.54      2.18 o 
  12   2   6        0.00        0.11      0.60 o 
  13   2   6        3.77        4.19      0.78 o 
  14   2   6       22.72       23.35      1.90 o 
 -18   3   6        0.91        1.19      0.57 o 
 -17   3   6       48.39       52.50      1.46 o 
 -16   3   6       27.77       23.14      1.04 o 
 -15   3   6       60.67       56.09      1.44 o 
 -14   3   6        4.78        3.95      0.57 o 
 -13   3   6       21.96       23.43      1.05 o 
 -12   3   6      103.04       98.14      1.75 o 
 -11   3   6        3.59        4.90      0.98 o 
 -10   3   6      171.47      167.26      2.33 o 
  -9   3   6        4.75        4.70      0.61 o 
  -8   3   6        6.93        5.78      0.63 o 
  -7   3   6      156.21      162.51      1.83 o 
  -6   3   6        0.23        0.39      0.26 o 
  -5   3   6        0.78        0.44      0.26 o 
  -4   3   6        0.61        0.56      0.53 o 
  -3   3   6       73.59       75.58      1.23 o 
  -2   3   6       18.14       17.43      0.60 o 
  -1   3   6       22.96       22.02      0.93 o 
   0   3   6      108.12      112.61      2.07 o 
   1   3   6      166.45      164.03      3.79 o 
   2   3   6      163.93      162.87      2.61 o 
   3   3   6     1242.93     1260.77     15.46 o 
   4   3   6      365.37      362.95      3.50 o 
   5   3   6       78.78       76.28      2.06 o 
   6   3   6        0.32        0.44      0.36 o 
   7   3   6       24.98       23.22      0.90 o 
   8   3   6       13.83       14.36      0.77 o 
   9   3   6       48.76       49.00      1.42 o 
  10   3   6        0.40       -0.08      0.39 o 
  11   3   6        8.29        8.44      0.58 o 
  12   3   6        6.95        8.10      0.70 o 
  13   3   6        0.01        0.04      0.57 o 
 -16   4   6        2.04        2.25      0.81 o 
 -15   4   6       18.14       16.17      1.09 o 
 -14   4   6        3.39        6.29      1.39 o 
 -13   4   6       36.60       33.49      1.13 o 
 -12   4   6        0.25       -0.04      0.40 o 
 -11   4   6        0.00        0.35      0.39 o 
 -10   4   6       38.63       39.92      1.13 o 
  -9   4   6       93.08       82.51      1.57 o 
  -8   4   6        1.62        1.44      0.36 o 
  -7   4   6       44.33       39.87      0.94 o 
  -6   4   6        0.23        0.48      0.29 o 
  -5   4   6        0.42       -0.02      0.28 o 
  -4   4   6       52.70       51.59      1.23 o 
  -3   4   6        0.53        0.46      0.36 o 
  -2   4   6       46.73       57.13      1.96 o 
  -1   4   6      115.63      103.97      2.12 o 
   0   4   6      267.92      282.04      5.52 o 
   1   4   6        0.30        0.92      0.48 o 
   2   4   6      135.10      135.32      2.50 o 
   3   4   6       24.20       22.55      1.10 o 
   4   4   6       83.72       90.75      2.04 o 
   5   4   6       98.50      102.38      3.15 o 
   6   4   6       63.19       60.97      1.73 o 
   7   4   6        8.80        9.59      0.81 o 
   8   4   6        9.52        7.64      0.79 o 
   9   4   6        2.64        3.88      0.66 o 
  10   4   6        8.76       13.66      0.71 o 
  11   4   6        4.41        6.48      0.58 o 
 -14   5   6        0.10       -0.18      0.60 o 
 -13   5   6        0.01       -0.07      0.43 o 
 -12   5   6        6.57        6.07      0.65 o 
 -11   5   6        5.70        5.63      0.62 o 
 -10   5   6        8.98        6.51      0.81 o 
  -9   5   6        0.39        0.49      0.37 o 
  -8   5   6        5.14        3.61      0.46 o 
  -7   5   6       18.49       18.12      0.73 o 
  -6   5   6       95.72       84.82      1.71 o 
  -5   5   6       98.98       96.01      2.27 o 
  -4   5   6        9.30       11.00      0.95 o 
  -3   5   6      113.85      105.55      1.87 o 
  -2   5   6       13.20       12.75      0.79 o 
  -1   5   6       75.58       77.00      1.95 o 
   0   5   6       50.43       46.53      1.56 o 
   1   5   6        0.06        0.24      0.45 o 
   2   5   6       23.02       22.19      1.12 o 
   3   5   6        0.58        1.17      0.52 o 
   4   5   6        4.02        4.74      0.83 o 
   5   5   6       29.75       36.20      1.43 o 
   6   5   6        0.38        0.34      0.53 o 
   7   5   6       23.73       25.85      1.28 o 
   8   5   6       22.07       23.90      1.04 o 
   9   5   6        0.02        0.27      0.48 o 
  -9   6   6       16.20       13.51      0.92 o 
  -8   6   6       52.23       55.23      1.50 o 
  -7   6   6       35.79       39.60      1.31 o 
  -6   6   6        0.50        0.20      0.48 o 
  -5   6   6       10.32       10.28      0.82 o 
  -4   6   6        4.58        5.64      1.01 o 
  -3   6   6        8.99        7.73      0.73 o 
  -2   6   6       39.40       39.62      1.53 o 
  -1   6   6        0.52        0.73      0.55 o 
   0   6   6       31.25       28.27      1.31 o 
   1   6   6        6.93        7.68      0.82 o 
   2   6   6        0.68        0.27      0.68 o 
   3   6   6        0.01       -0.14      0.46 o 
   4   6   6        0.21       -0.39      0.45 o 
 -19   1   7       10.12       12.28      1.03 o 
 -18   1   7       34.15       36.22      1.50 o 
 -17   1   7        3.37        1.73      0.61 o 
 -16   1   7        5.13        5.17      0.71 o 
 -15   1   7        0.01       -0.73      0.82 o 
 -14   1   7       75.63       75.99      1.86 o 
 -13   1   7       47.27       49.19      1.47 o 
 -12   1   7        1.91        1.48      0.62 o 
 -11   1   7        9.56       10.31      0.71 o 
 -10   1   7        2.38        2.05      0.77 o 
  -9   1   7       52.00       48.78      1.08 o 
  -8   1   7       15.78       13.42      0.50 o 
  -7   1   7       50.07       52.48      0.89 o 
  -6   1   7       53.58       55.69      0.91 o 
  -5   1   7      350.55      342.05      2.69 o 
  -4   1   7       56.43       59.14      1.17 o 
  -3   1   7      224.56      251.81      2.15 o 
  -2   1   7       15.78       13.69      0.57 o 
  -1   1   7       16.42       14.76      0.57 o 
   0   1   7       10.86        7.84      0.37 o 
   1   1   7        3.17        3.27      0.28 o 
   2   1   7        3.42        3.72      0.52 o 
   3   1   7       21.20       21.65      0.73 o 
   4   1   7        0.05        0.42      0.34 o 
   5   1   7       13.46       10.62      0.59 o 
   6   1   7       22.76       20.72      0.78 o 
   7   1   7        9.19        6.97      0.52 o 
   8   1   7       37.72       39.01      1.46 o 
   9   1   7       29.59       30.47      1.37 o 
  10   1   7       31.26       30.16      1.44 o 
  11   1   7       42.74       47.36      1.74 o 
  12   1   7       21.24       23.82      1.91 o 
  13   1   7        2.03        3.05      0.80 o 
 -18   2   7       42.59       45.58      1.67 o 
 -17   2   7        1.01        1.01      1.11 o 
 -16   2   7       27.06       28.98      1.74 o 
 -15   2   7        0.58        0.35      0.50 o 
 -14   2   7        1.41        2.45      0.77 o 
 -13   2   7       25.73       27.68      1.14 o 
 -12   2   7       16.41       15.75      0.91 o 
 -11   2   7        3.46        4.09      0.71 o 
 -10   2   7       28.89       31.11      1.83 o 
  -9   2   7        6.29        6.82      0.58 o 
  -8   2   7        6.27        6.26      0.95 o 
  -7   2   7        0.68        0.97      0.61 o 
  -6   2   7      107.06      111.24      1.60 o 
  -5   2   7       18.70       20.67      0.70 o 
  -4   2   7       71.61       79.89      1.50 o 
  -3   2   7      287.90      269.27      2.67 o 
  -2   2   7       18.36       20.55      0.81 o 
  -1   2   7      211.44      209.59      1.89 o 
   0   2   7      126.54      114.22      1.62 o 
   1   2   7        3.94        4.07      0.41 o 
   2   2   7       51.60       46.69      1.05 o 
   3   2   7        7.79        8.30      0.55 o 
   4   2   7      554.26      569.01     10.10 o 
   5   2   7        0.45        0.75      0.38 o 
   6   2   7        0.57       -0.01      0.36 o 
   7   2   7       76.85       72.94      1.47 o 
   8   2   7       29.60       32.56      1.03 o 
   9   2   7        9.57        7.49      0.66 o 
  10   2   7        0.20       -0.37      0.52 o 
  11   2   7        0.27       -0.83      0.65 o 
  12   2   7        0.16       -0.30      0.62 o 
 -17   3   7        0.00        0.08      0.55 o 
 -16   3   7       59.45       58.25      1.78 o 
 -15   3   7        5.14        3.95      0.67 o 
 -14   3   7        8.72        9.54      0.82 o 
 -13   3   7       45.28       38.19      1.39 o 
 -12   3   7        3.57        3.15      0.59 o 
 -11   3   7       43.25       42.64      1.36 o 
 -10   3   7        0.44       -0.16      0.37 o 
  -9   3   7       40.42       38.46      1.05 o 
  -8   3   7       56.74       58.47      1.24 o 
  -7   3   7        6.15        8.22      0.53 o 
  -6   3   7        4.58        3.11      0.40 o 
  -5   3   7       39.87       41.65      0.99 o 
  -4   3   7        4.90        4.13      0.39 o 
  -3   3   7       23.80       23.17      1.10 o 
  -2   3   7        0.00       -0.01      0.33 o 
  -1   3   7        4.44        4.49      0.56 o 
   0   3   7       44.76       42.67      1.35 o 
   1   3   7       22.58       22.37      1.07 o 
   2   3   7        0.45        0.51      0.47 o 
   3   3   7        4.58        4.62      0.78 o 
   4   3   7      190.92      187.54      3.01 o 
   5   3   7        0.06       -0.26      0.54 o 
   6   3   7       65.03       64.44      1.40 o 
   7   3   7       66.03       65.30      1.44 o 
   8   3   7        0.01       -0.02      0.40 o 
   9   3   7       29.89       27.75      1.05 o 
  10   3   7        4.88        6.47      0.64 o 
  11   3   7        0.52        0.43      0.46 o 
 -15   4   7        4.43        3.60      0.72 o 
 -14   4   7        1.15       -0.18      0.45 o 
 -13   4   7       11.05       10.54      0.78 o 
 -12   4   7       44.79       47.88      1.52 o 
 -11   4   7        7.92        7.89      0.67 o 
 -10   4   7        1.39        1.55      0.40 o 
  -9   4   7       63.94       53.49      1.16 o 
  -8   4   7        0.01       -0.09      0.40 o 
  -7   4   7       37.04       30.06      0.86 o 
  -6   4   7        0.04        0.00      0.29 o 
  -5   4   7        0.13       -0.25      0.41 o 
  -4   4   7       11.34       14.15      0.89 o 
  -3   4   7        7.27        6.35      0.74 o 
  -2   4   7       14.26       19.17      1.03 o 
  -1   4   7        3.93        2.83      0.61 o 
   0   4   7      514.67      531.00      6.06 o 
   1   4   7       15.46       19.08      2.09 o 
   2   4   7       26.14       23.09      1.18 o 
   3   4   7       18.32       19.03      1.35 o 
   4   4   7       59.25       56.79      1.69 o 
   5   4   7       21.55       19.27      1.09 o 
   6   4   7       20.68       21.18      1.14 o 
   7   4   7        7.57        5.28      0.73 o 
   8   4   7        0.63        0.00      0.53 o 
   9   4   7        2.79        5.25      0.75 o 
 -12   5   7        8.40        8.23      0.75 o 
 -11   5   7       15.74       17.33      0.83 o 
 -10   5   7       19.31       19.66      0.86 o 
  -9   5   7        1.09        0.74      0.40 o 
  -8   5   7        0.05       -0.38      0.44 o 
  -7   5   7       54.78       52.60      1.43 o 
  -6   5   7        5.02        8.94      0.86 o 
  -5   5   7        5.62        5.83      0.65 o 
  -4   5   7        9.77       12.13      0.80 o 
  -3   5   7        1.22        3.04      0.67 o 
  -2   5   7       41.50       48.07      1.80 o 
  -1   5   7       13.18       13.56      1.22 o 
   0   5   7       17.58        7.36      1.18 o 
   1   5   7        4.36        4.75      0.71 o 
   2   5   7        2.34        2.66      0.85 o 
   3   5   7        0.10        0.37      0.51 o 
   4   5   7        2.47        3.23      1.15 o 
   5   5   7       46.61       54.65      1.98 o 
   6   5   7        2.56        2.45      0.66 o 
  -7   6   7        0.77       -0.13      0.62 o 
  -6   6   7       10.47       12.13      0.89 o 
  -5   6   7        0.03        0.24      0.54 o 
  -4   6   7        0.00       -0.76      0.51 o 
  -3   6   7        2.78        3.96      1.17 o 
  -2   6   7        4.86        3.00      1.53 o 
  -1   6   7        1.51        0.75      0.58 o 
   0   6   7        1.56        2.84      0.80 o 
   1   6   7        1.08        1.39      0.60 o 
 -18   0   8       12.96       12.97      1.46 o 
 -17   0   8        3.16        2.03      0.90 o 
 -16   0   8        5.28        4.41      0.96 o 
 -15   0   8        1.32        1.41      0.77 o 
 -14   0   8        0.94        2.36      0.79 o 
 -13   0   8       23.94       24.97      1.61 o 
 -12   0   8      254.10      245.33      3.47 o 
 -11   0   8      157.62      166.55      4.26 o 
 -10   0   8      144.09      136.91      2.34 o 
  -9   0   8       46.13       40.54      1.24 o 
  -8   0   8      758.77      755.07      7.29 o 
  -7   0   8       40.93       39.65      2.46 o 
  -6   0   8      319.38      312.97      3.73 o 
  -5   0   8      155.75      156.27      2.38 o 
  -4   0   8       41.29       41.45      1.68 o 
  -3   0   8      139.00      142.37      2.21 o 
  -2   0   8       16.56       13.18      0.72 o 
  -1   0   8       31.38       35.15      1.05 o 
   0   0   8        0.89        0.45      0.31 o 
   1   0   8       39.73       40.65      1.14 o 
   2   0   8       45.61       32.99      1.15 o 
   3   0   8      350.26      309.00      5.82 o 
   4   0   8        8.45        8.59      1.07 o 
   5   0   8       73.81       74.03      2.72 o 
   6   0   8      138.17      135.73      3.79 o 
   7   0   8       52.68       61.10      2.61 o 
   8   0   8      157.35      156.60      4.33 o 
   9   0   8        3.94        5.15      1.20 o 
  10   0   8       31.08       35.98      2.32 o 
  11   0   8       31.78       28.76      2.21 o 
 -18   1   8       21.43       24.80      1.53 o 
 -17   1   8        6.32        6.34      1.25 o 
 -16   1   8        9.76       10.05      0.87 o 
 -15   1   8       30.52       30.93      1.29 o 
 -14   1   8       74.90       75.49      2.72 o 
 -13   1   8        2.83        2.85      0.55 o 
 -12   1   8       36.86       36.27      1.28 o 
 -11   1   8        6.67        6.76      0.55 o 
 -10   1   8        3.51        3.68      0.44 o 
  -9   1   8       37.64       31.55      0.92 o 
  -8   1   8       60.23       65.25      1.28 o 
  -7   1   8      319.56      313.56      3.12 o 
  -6   1   8      255.54      235.20      7.17 o 
  -5   1   8      713.19      696.71      4.76 o 
  -4   1   8      124.84      120.67      1.45 o 
  -3   1   8       23.13       19.10      0.60 o 
  -2   1   8        3.89        4.37      0.61 o 
  -1   1   8       45.70       38.68      0.83 o 
   0   1   8      110.39      104.26      1.30 o 
   1   1   8      137.79      124.71      1.77 o 
   2   1   8        0.43        0.67      0.31 o 
   3   1   8        0.02        0.32      0.31 o 
   4   1   8       44.35       43.18      1.09 o 
   5   1   8        0.08        0.65      0.36 o 
   6   1   8       38.63       35.82      1.94 o 
   7   1   8       39.43       35.69      1.80 o 
   8   1   8       16.78       16.61      1.10 o 
   9   1   8       81.66       93.87      2.39 o 
  10   1   8        0.58        0.48      0.69 o 
  11   1   8        0.85        2.41      1.98 o 
 -17   2   8       49.30       50.43      1.99 o 
 -16   2   8        2.12        2.10      1.08 o 
 -15   2   8       47.58       50.33      1.64 o 
 -14   2   8       18.79       17.87      1.33 o 
 -13   2   8        4.30        3.60      0.60 o 
 -12   2   8        9.31        9.52      0.78 o 
 -11   2   8       80.56       80.75      1.54 o 
 -10   2   8       64.53       61.32      1.67 o 
  -9   2   8        5.14        3.92      1.50 o 
  -8   2   8       34.18       33.94      0.97 o 
  -7   2   8        0.13        0.15      0.29 o 
  -6   2   8       20.71       24.13      0.81 o 
  -5   2   8        2.80        2.76      0.40 o 
  -4   2   8      309.67      301.27      3.01 o 
  -3   2   8      516.86      519.89      5.28 o 
  -2   2   8       68.91       62.40      1.60 o 
  -1   2   8       74.41       74.93      1.74 o 
   0   2   8        2.19        3.78      0.56 o 
   1   2   8       62.89       61.28      1.26 o 
   2   2   8       22.88       21.19      0.81 o 
   3   2   8      166.34      165.06      2.22 o 
   4   2   8       14.54       15.84      0.79 o 
   5   2   8       11.67       10.43      0.70 o 
   6   2   8        2.12        1.13      0.63 o 
   7   2   8       10.01       11.88      0.72 o 
   8   2   8       29.45       32.41      1.45 o 
   9   2   8        0.00       -0.21      0.57 o 
  10   2   8       30.15       29.96      1.49 o 
 -16   3   8        5.62        3.80      0.72 o 
 -15   3   8        6.43        6.95      0.81 o 
 -14   3   8       23.82       21.48      1.66 o 
 -13   3   8        0.32       -0.06      0.45 o 
 -12   3   8       10.23       10.44      0.69 o 
 -11   3   8      165.69      155.36      2.29 o 
 -10   3   8       13.47       14.73      0.82 o 
  -9   3   8       24.70       22.59      0.86 o 
  -8   3   8        0.32        0.41      0.34 o 
  -7   3   8        9.80        9.65      0.60 o 
  -6   3   8       72.78       81.47      1.48 o 
  -5   3   8        0.02       -0.13      0.39 o 
  -4   3   8        3.01        1.62      0.74 o 
  -3   3   8       88.89       89.76      2.02 o 
  -2   3   8       18.04       19.31      1.03 o 
  -1   3   8      324.52      330.16      4.32 o 
   0   3   8      444.66      443.22      5.27 o 
   1   3   8      222.67      223.17      3.43 o 
   2   3   8       53.37       56.03      1.67 o 
   3   3   8      138.92      119.21     10.39 o 
   4   3   8        3.92        3.59      0.64 o 
   5   3   8        1.38        0.53      0.49 o 
   6   3   8        4.49        3.91      0.66 o 
   7   3   8       45.70       50.48      1.65 o 
   8   3   8        3.45        3.34      0.57 o 
   9   3   8        5.32        4.87      0.62 o 
 -14   4   8        7.35        7.21      1.18 o 
 -13   4   8        1.11        1.36      0.49 o 
 -12   4   8        2.71        3.02      0.51 o 
 -11   4   8        1.42        1.99      0.45 o 
 -10   4   8       16.11       13.75      0.78 o 
  -9   4   8       19.12       16.45      0.82 o 
  -8   4   8       35.17       31.77      1.42 o 
  -7   4   8        8.68        7.27      0.77 o 
  -6   4   8        3.12        2.68      0.59 o 
  -5   4   8        1.04        0.13      0.46 o 
  -4   4   8       57.89       56.67      1.71 o 
  -3   4   8       22.72       22.50      1.40 o 
  -2   4   8        0.11       -0.21      0.84 o 
  -1   4   8       49.39       56.03      1.72 o 
   0   4   8      125.65      131.42      2.66 o 
   1   4   8       77.45       79.85      2.28 o 
   2   4   8       10.82       14.46      1.04 o 
   3   4   8       87.87       91.41      2.23 o 
   4   4   8       19.62       18.87      1.15 o 
   5   4   8       50.88       57.60      1.82 o 
   6   4   8       13.25       11.64      0.97 o 
   7   4   8        7.94        6.80      0.86 o 
 -10   5   8        0.30        0.13      0.52 o 
  -9   5   8        6.50        6.29      0.79 o 
  -8   5   8        0.16       -0.15      0.51 o 
  -7   5   8       14.35       14.08      1.04 o 
  -6   5   8       14.71       12.32      1.29 o 
  -5   5   8        1.90        1.79      0.63 o 
  -4   5   8       51.16       53.17      2.71 o 
  -3   5   8       35.16       32.52      2.43 o 
  -2   5   8       88.81       78.73      2.14 o 
  -1   5   8        0.48        0.19      0.54 o 
   0   5   8       54.45       53.78      2.68 o 
   1   5   8       20.68       18.54      1.18 o 
   2   5   8        5.29        5.54      0.84 o 
   3   5   8       23.58       27.43      1.38 o 
 -17   1   9        0.09       -0.62      0.55 o 
 -16   1   9        3.19        2.99      0.70 o 
 -15   1   9        0.47        0.93      0.56 o 
 -14   1   9       24.99       24.19      1.03 o 
 -13   1   9        9.65       10.11      0.97 o 
 -12   1   9       61.53       66.35      1.51 o 
 -11   1   9        8.17        8.81      0.63 o 
 -10   1   9       13.05       15.72      0.76 o 
  -9   1   9       29.47       29.61      1.34 o 
  -8   1   9        6.64        7.59      0.56 o 
  -7   1   9      166.92      167.13      2.70 o 
  -6   1   9       14.73       13.92      1.00 o 
  -5   1   9      293.92      293.54      3.03 o 
  -4   1   9        4.17        5.22      0.48 o 
  -3   1   9        1.23        1.10      0.30 o 
  -2   1   9        0.26        0.25      0.26 o 
  -1   1   9        0.01       -0.33      0.27 o 
   0   1   9       19.03       19.15      0.91 o 
   1   1   9       19.03       17.59      0.76 o 
   2   1   9       30.95       30.04      0.95 o 
   3   1   9        8.33        6.72      0.56 o 
   4   1   9       20.38       18.56      1.11 o 
   5   1   9        6.12        6.02      0.76 o 
   6   1   9       50.10       50.79      1.75 o 
   7   1   9       48.10       49.91      1.80 o 
   8   1   9       15.54       15.54      1.18 o 
   9   1   9       35.35       41.15      2.30 o 
 -16   2   9        7.70        7.10      0.85 o 
 -15   2   9        0.75        0.33      0.50 o 
 -14   2   9       57.32       62.42      1.51 o 
 -13   2   9        4.63        3.75      0.54 o 
 -12   2   9       15.15       15.43      0.80 o 
 -11   2   9        0.23        0.07      0.37 o 
 -10   2   9        1.15        1.11      0.40 o 
  -9   2   9       44.85       49.65      1.21 o 
  -8   2   9        8.69        8.46      0.81 o 
  -7   2   9       22.18       18.92      0.79 o 
  -6   2   9       13.11       14.83      0.98 o 
  -5   2   9       12.60       14.43      0.70 o 
  -4   2   9      138.49      139.46      2.53 o 
  -3   2   9       99.63       95.00      2.06 o 
  -2   2   9       17.04       14.15      0.91 o 
  -1   2   9      156.66      149.62      3.90 o 
   0   2   9        5.87        5.94      0.68 o 
   1   2   9       79.81       78.49      3.17 o 
   2   2   9       98.62       98.63      2.49 o 
   3   2   9        2.51        1.89      0.56 o 
   4   2   9       16.70       15.18      0.81 o 
   5   2   9        0.91        0.70      0.44 o 
   6   2   9       16.18       15.35      1.09 o 
   7   2   9        9.95        6.71      1.06 o 
   8   2   9        8.36       11.96      1.07 o 
 -14   3   9        0.09        0.01      0.41 o 
 -13   3   9       17.47       16.88      0.87 o 
 -12   3   9        5.98        4.81      0.57 o 
 -11   3   9       17.94       17.63      0.85 o 
 -10   3   9        7.31        5.82      0.89 o 
  -9   3   9       24.32       23.08      0.90 o 
  -8   3   9        0.53        0.55      0.37 o 
  -7   3   9        0.01       -0.19      0.45 o 
  -6   3   9       17.82       15.99      0.97 o 
  -5   3   9        0.04        1.42      0.52 o 
  -4   3   9       10.61       14.31      0.96 o 
  -3   3   9       47.85       51.82      1.61 o 
  -2   3   9       19.47       19.93      1.11 o 
  -1   3   9        8.23        7.19      0.75 o 
   0   3   9        3.81        4.36      1.65 o 
   1   3   9        6.73        8.80      0.82 o 
   2   3   9       11.06        9.92      0.87 o 
   3   3   9        0.70        0.49      0.51 o 
   4   3   9       38.99       34.90      1.86 o 
   5   3   9        0.45        0.51      0.51 o 
   6   3   9        1.28        0.40      0.53 o 
   7   3   9        9.58        9.63      1.15 o 
 -12   4   9        1.39        1.13      0.65 o 
 -11   4   9        2.93        2.59      0.51 o 
 -10   4   9       14.13       12.37      1.00 o 
  -9   4   9        2.46        1.36      0.56 o 
  -8   4   9        5.58        3.74      0.68 o 
  -7   4   9        6.25        4.68      0.68 o 
  -6   4   9        3.65        4.20      0.69 o 
  -5   4   9       12.85        9.81      1.01 o 
  -4   4   9       44.88       52.50      1.88 o 
  -3   4   9        0.68        0.09      0.53 o 
  -2   4   9        9.96       10.20      0.92 o 
  -1   4   9        3.06        2.34      0.65 o 
   0   4   9       63.80       62.44      2.74 o 
   1   4   9        7.53        7.87      0.87 o 
   2   4   9        3.54        5.91      0.82 o 
   3   4   9       16.75       17.12      1.14 o 
   4   4   9       22.59       30.41      1.66 o 
  -5   5   9        9.46        9.41      1.53 o 
  -4   5   9       24.45       29.04      1.46 o 
  -3   5   9       26.26       30.17      1.43 o 
  -2   5   9       47.61       61.81      2.46 o 
 -15   0  10       19.69       17.89      1.61 o 
 -14   0  10        0.09       -0.42      0.77 o 
 -13   0  10        4.78        8.40      1.21 o 
 -12   0  10      127.63      134.83      3.69 o 
 -11   0  10      251.21      244.30      5.07 o 
 -10   0  10        1.06        1.56      0.77 o 
  -9   0  10      219.12      216.78      4.58 o 
  -8   0  10      342.68      348.04      6.08 o 
  -7   0  10      430.22      419.94      5.77 o 
  -6   0  10       62.98       62.09      2.46 o 
  -5   0  10      241.67      241.84      3.41 o 
  -4   0  10       45.41       45.40      1.41 o 
  -3   0  10       26.87       28.19      1.13 o 
  -2   0  10        2.24        1.64      0.50 o 
  -1   0  10      274.32      269.89      5.55 o 
   0   0  10       10.83        7.73      1.10 o 
   1   0  10       24.24       19.32      1.58 o 
   2   0  10      201.39      195.91      4.76 o 
   3   0  10       12.88       11.51      1.33 o 
   4   0  10        0.80        0.17      0.79 o 
   5   0  10        8.55        8.61      1.31 o 
   6   0  10       35.00       35.07      2.26 o 
   7   0  10       16.37       21.66      1.99 o 
 -15   1  10       11.37       12.41      1.38 o 
 -14   1  10       59.74       59.99      1.50 o 
 -13   1  10       53.43       53.17      1.40 o 
 -12   1  10        4.72        4.69      0.58 o 
 -11   1  10       46.14       41.41      1.20 o 
 -10   1  10       63.20       61.25      1.41 o 
  -9   1  10      138.67      141.98      2.14 o 
  -8   1  10      169.35      176.64      2.55 o 
  -7   1  10       14.06       12.69      0.72 o 
  -6   1  10        0.24        0.13      0.44 o 
  -5   1  10       63.12       62.51      1.34 o 
  -4   1  10       95.84       92.57      1.60 o 
  -3   1  10        0.18       -0.04      0.57 o 
  -2   1  10       65.03       61.28      1.66 o 
  -1   1  10      154.69      151.62      2.68 o 
   0   1  10       37.08       37.94      1.12 o 
   1   1  10       53.19       55.09      1.31 o 
   2   1  10       81.19       76.62      2.89 o 
   3   1  10       16.26       13.00      1.02 o 
   4   1  10        2.75        3.29      0.71 o 
   5   1  10      115.86      119.04      2.71 o 
   6   1  10       15.32       21.56      1.35 o 
 -14   2  10       27.37       26.50      1.07 o 
 -13   2  10        8.15        6.75      0.66 o 
 -12   2  10       14.23       16.43      0.89 o 
 -11   2  10       27.47       27.31      1.03 o 
 -10   2  10        6.98        7.66      0.87 o 
  -9   2  10        3.42        3.16      0.51 o 
  -8   2  10       47.57       47.93      1.24 o 
  -7   2  10       78.57       77.11      1.54 o 
  -6   2  10        3.98        4.95      0.73 o 
  -5   2  10      124.57      129.15      2.58 o 
  -4   2  10       72.77       71.08      1.89 o 
  -3   2  10       30.81       31.37      1.28 o 
  -2   2  10       45.31       45.92      1.54 o 
  -1   2  10       52.04       54.36      1.67 o 
   0   2  10        4.17        4.23      1.13 o 
   1   2  10        1.44        0.58      0.48 o 
   2   2  10       10.00        7.58      1.61 o 
   3   2  10       34.71       37.95      1.44 o 
   4   2  10       22.29       24.55      1.91 o 
   5   2  10        5.27        4.53      1.08 o 
 -12   3  10        0.27        0.29      0.43 o 
 -11   3  10        0.11        0.07      0.41 o 
 -10   3  10        4.50        4.65      0.56 o 
  -9   3  10       14.32       16.71      1.06 o 
  -8   3  10       15.30       16.34      1.22 o 
  -7   3  10       31.30       32.74      1.38 o 
  -6   3  10        7.12        6.44      0.78 o 
  -5   3  10        6.49        6.51      1.18 o 
  -4   3  10       78.01       69.79      1.95 o 
  -3   3  10       15.35       17.48      1.11 o 
  -2   3  10       24.04       24.57      1.25 o 
  -1   3  10        2.29        2.22      1.69 o 
   0   3  10        2.60        2.17      0.62 o 
   1   3  10       12.68       16.99      1.09 o 
   2   3  10        1.48        0.82      0.56 o 
   3   3  10        8.19       10.75      0.96 o 
  -8   4  10       32.92       36.97      1.55 o 
  -7   4  10        7.72        8.74      1.27 o 
  -6   4  10       15.33       19.87      1.20 o 
  -5   4  10       71.76       79.10      2.20 o 
  -4   4  10       13.75        9.57      0.96 o 
  -3   4  10        0.04       -0.31      0.52 o 
  -2   4  10        0.58        0.66      0.67 o 
  -1   4  10        1.94        2.06      0.68 o 
 -12   1  11       68.48       74.31      2.01 o 
 -11   1  11        8.20        7.93      0.68 o 
 -10   1  11        9.88       13.30      0.79 o 
  -9   1  11        0.04       -0.26      0.40 o 
  -8   1  11        9.88       11.54      0.73 o 
  -7   1  11       75.95       72.50      1.53 o 
  -6   1  11       21.08       23.69      2.33 o 
  -5   1  11       32.27       30.62      1.28 o 
  -4   1  11        0.36        0.36      0.47 o 
  -3   1  11       27.95       31.73      1.31 o 
  -2   1  11        8.75        9.14      0.90 o 
  -1   1  11       11.56       12.77      1.56 o 
   0   1  11       12.38        9.85      1.31 o 
   1   1  11        3.38        4.64      1.03 o 
   2   1  11        5.53        5.02      1.12 o 
   3   1  11        0.00       -0.78      0.52 o 
 -10   2  11        0.00       -0.24      0.45 o 
  -9   2  11        2.49        2.24      0.49 o 
  -8   2  11        0.72        0.58      0.54 o 
  -7   2  11        3.99        2.41      0.65 o 
  -6   2  11       33.69       36.14      1.46 o 
  -5   2  11        1.62        1.05      0.55 o 
  -4   2  11        2.17        4.29      1.13 o 
  -3   2  11        1.89        1.01      0.55 o 
  -2   2  11        4.98        4.44      1.32 o 
  -1   2  11       42.02       38.60      2.89 o 
   0   2  11       67.18       69.71      1.98 o 
   1   2  11       26.27       28.16      1.36 o 
  -6   3  11       17.16       18.49      1.81 o 
  -5   3  11        9.65       11.38      1.24 o 
  -4   3  11       36.18       40.22      2.61 o 
  -3   3  11       25.19       24.64      1.31 o 
  -6   0  12        9.46        8.59      1.11 o 
                                                 
